# Supplementary material for: Melanoma Cell Adhesion Molecule Plays a Pivotal Role in Proliferation, Migration, Tumor Immune Microenvironment, and Immunotherapy in Colorectal Cancer
Source: Cancer Med. 2025 Mar 5;14(5):e70740. doi: 10.1002/cam4.70740 (PMC11880918; doi:10.1002/cam4.70740)
Supplement: Supplementary file 2 — Data S2. [file CAM4-14-e70740-s001.xlsx]

## Sheet: Table S1
Table-S1: DEGs in TCGA-COAD
	logFC	AveExpr	t	P.Value	adj.P.Val	B	group
MIF	-1.76736	1.70812	-12.32	1.6827e-30	5.92647e-30	58.3466	low
GNG10	-1.54422	2.87894	-10.5863	1.10881e-23	2.29232e-23	42.787	low
LRRC26	-1.45813	5.30829	-6.15832	1.55444e-09	1.94925e-09	10.7112	low
SRXN1	-1.45032	2.54721	-9.04461	3.71884e-18	5.96455e-18	30.2092	low
NPIPB13	-1.29164	3.35938	-10.3088	1.20232e-22	2.34157e-22	40.4281	low
FMN1	1.29003	9.58138	11.886	9.67486e-29	2.88427e-28	54.3286	high
GPR155	1.29005	7.69487	9.67521	2.39074e-20	4.16899e-20	35.1941	high
TRIB2	1.29006	9.22209	11.1142	1.07214e-25	2.51183e-25	47.3807	high
ZNF578	1.29007	3.14129	8.71052	4.90446e-17	7.57612e-17	27.6645	high
APLF	1.29009	6.75002	10.0069	1.53736e-21	2.83129e-21	37.9071	high
SPOCK2	1.29021	9.03661	11.3325	1.51644e-26	3.76481e-26	49.3185	high
CAMK1D	1.29026	9.88266	10.254	1.91691e-22	3.69469e-22	39.9665	high
NIPBL	1.29032	10.8891	13.0587	1.44017e-33	7.10622e-33	65.3549	high
SCAPER	1.29037	8.43659	14.283	7.93337e-39	7.60573e-38	77.3776	high
RAMP2	1.29042	7.73582	14.3178	5.58684e-39	5.46416e-38	77.7259	high
BCAN	1.29049	6.4826	11.6508	8.4271e-28	2.3218e-27	52.1828	high
UFL1	1.29062	10.2672	12.6418	7.94688e-32	3.17733e-31	61.3751	high
RNF144A	1.29068	8.8114	12.3561	1.19626e-30	4.25921e-30	58.6851	high
U2SURP	1.29072	11.5009	11.5278	2.58787e-27	6.821e-27	51.0707	high
AFAP1	1.29089	8.37057	14.8991	1.51929e-41	2.08414e-40	83.594	high
NRIP2	1.29089	6.79041	14.7588	6.37516e-41	8.06712e-40	82.1692	high
FAM110D	1.291	4.92547	14.1384	3.39364e-38	3.00714e-37	75.9341	high
FKBP14	1.29101	8.70898	15.1208	1.56197e-42	2.52189e-41	85.8541	high
RPL6	1.29102	14.2917	12.7311	3.38328e-32	1.40955e-31	62.2223	high
PTGS2	1.29117	7.97969	7.22001	2.04629e-12	2.76549e-12	17.1982	high
GAB3	1.29125	6.12001	12.787	1.98065e-32	8.49588e-32	62.7536	high
ARHGAP10	1.29172	7.66236	10.484	2.68126e-23	5.41841e-23	41.913	high
TMEM132A	1.29173	10.151	14.3711	3.26084e-39	3.28192e-38	78.2607	high
ARMC9	1.29175	8.70065	15.5187	2.55441e-44	5.54294e-43	89.9413	high
CCDC18	1.29212	7.15526	10.3126	1.16454e-22	2.2693e-22	40.4596	high
RNF152	1.29231	7.26042	10.8204	1.44172e-24	3.13607e-24	44.8068	high
RORB	1.29233	2.27489	8.908	1.07648e-17	1.69797e-17	29.1603	high
FMNL3	1.2925	9.58442	14.7711	5.62033e-41	7.14928e-40	82.2944	high
PLPPR2	1.29261	8.59262	15.1446	1.22226e-42	2.0117e-41	86.0978	high
KLHL3	1.29271	7.27079	8.91778	9.97929e-18	1.57521e-17	29.2351	high
NCKAP5	1.29286	5.69488	8.09554	4.7202e-15	6.84415e-15	23.1649	high
CBS	1.29292	2.28251	8.25893	1.43619e-15	2.10965e-15	24.3364	high
ZNF300	1.29313	5.38166	7.53423	2.45877e-13	3.40428e-13	19.278	high
TSR2	1.29325	10.7268	15.2637	3.58099e-43	6.38296e-42	87.3176	high
MAOB	1.29334	6.97139	7.46013	4.07766e-13	5.61684e-13	18.7812	high
C3orf18	1.29337	6.26307	14.1962	1.90016e-38	1.74291e-37	76.5101	high
RHOQ	1.29353	9.57259	14.28	8.17187e-39	7.82112e-38	77.3482	high
TSHZ1	1.29373	9.60337	15.4011	8.64457e-44	1.71366e-42	88.7298	high
TBC1D16	1.29375	11.3161	14.9473	9.27515e-42	1.31817e-40	84.0843	high
ZNF106	1.29395	10.796	14.3737	3.17679e-39	3.20113e-38	78.2866	high
C1QTNF1	1.29424	10.1953	13.0075	2.36533e-33	1.13639e-32	64.8624	high
SGO2	1.29427	8.70404	11.1996	5.00101e-26	1.1976e-25	48.1362	high
FREM1	1.29435	7.84776	6.01883	3.48933e-09	4.33204e-09	9.92362	high
PEAK1	1.29445	10.3107	14.5995	3.22483e-40	3.70746e-39	80.5589	high
ARSJ	1.29468	7.78587	8.86584	1.49093e-17	2.3419e-17	28.839	high
PHF2	1.29477	10.4896	16.7257	8.00886e-50	3.99713e-48	102.537	high
DDAH2	1.29502	11.14	12.3687	1.06281e-30	3.80481e-30	58.8024	high
C5orf46	1.29516	3.05764	7.16247	2.99381e-12	4.02935e-12	16.825	high
CEP350	1.29529	10.2822	12.4092	7.24754e-31	2.6301e-30	59.1821	high
ZNF302	1.29535	8.79134	12.3581	1.17461e-30	4.18739e-30	58.7032	high
DOK2	1.29538	7.21155	11.5544	2.03037e-27	5.41038e-27	51.3112	high
CADM4	1.29543	8.00726	12.3188	1.70127e-30	5.98689e-30	58.3357	high
SERINC1	1.29584	11.8972	15.5391	2.06712e-44	4.55546e-43	90.1516	high
AFF1	1.29603	10.9444	13.3038	1.32494e-34	7.33536e-34	67.7231	high
KIF15	1.29635	9.09871	12.3186	1.70504e-30	5.99894e-30	58.3335	high
ABL2	1.29651	9.63681	14.6754	1.49093e-40	1.79685e-39	81.3252	high
LIMS1	1.2966	10.876	15.4678	4.33486e-44	9.08125e-43	89.4157	high
P3H1	1.29667	9.73174	18.3508	2.16586e-57	2.94019e-55	119.861	high
TVP23B	1.29668	8.98032	13.4076	4.79576e-35	2.80521e-34	68.7319	high
TBX2	1.29672	8.12039	17.4761	2.67794e-53	2.20592e-51	110.493	high
PNMA2	1.29702	6.18818	7.43701	4.7714e-13	6.55912e-13	18.6269	high
SYDE2	1.29726	7.06476	11.6157	1.16096e-27	3.15913e-27	51.8652	high
PLSCR4	1.29728	8.67927	12.2351	3.73845e-30	1.26928e-29	57.5548	high
DHFR2	1.29743	7.96087	13.5663	1.00618e-35	6.41877e-35	70.2821	high
ATP8B4	1.29746	5.91981	10.9874	3.30878e-25	7.51126e-25	46.2644	high
SDC3	1.29747	11.1198	14.1895	2.03193e-38	1.85276e-37	76.4435	high
CHRNA1	1.29752	4.50458	10.2213	2.52977e-22	4.84839e-22	39.6921	high
LRIF1	1.29763	8.69186	10.7532	2.59536e-24	5.57054e-24	44.2247	high
EIF3C	1.29768	8.29506	14.3646	3.48276e-39	3.48666e-38	78.1953	high
NRSN2	1.29768	8.52094	13.3781	6.40548e-35	3.69082e-34	68.4445	high
LRRN3	1.2977	3.7429	7.8531	2.67113e-14	3.78951e-14	21.4596	high
ARHGAP42	1.29773	8.74748	13.1413	6.4583e-34	3.3099e-33	66.1508	high
CCR7	1.29827	5.86743	9.37245	2.7748e-19	4.62485e-19	32.7718	high
EGFL7	1.29829	8.67084	13.2764	1.73219e-34	9.48485e-34	67.457	high
CAMK1G	1.29839	3.36466	11.8992	8.56689e-29	2.5684e-28	54.4492	high
ASPM	1.29869	9.71283	11.1623	6.97965e-26	1.65694e-25	47.8059	high
GRIP1	1.29869	6.09675	9.19239	1.1633e-18	1.89735e-18	31.3564	high
CIC	1.29876	10.9951	15.8398	9.02043e-46	2.43738e-44	93.2639	high
COBLL1	1.29897	9.65642	12.4139	6.93138e-31	2.52455e-30	59.2264	high
ANKRD31	1.29902	2.37069	10.5125	2.09895e-23	4.26705e-23	42.1554	high
ICAM1	1.29911	9.84669	13.2151	3.15073e-34	1.66921e-33	66.8632	high
RBM25	1.29916	11.2945	12.4938	3.25167e-31	1.22562e-30	59.9772	high
C1orf54	1.29917	6.81067	16.6191	2.4801e-49	1.15618e-47	101.413	high
RAB39A	1.29928	3.07173	8.53926	1.79198e-16	2.71428e-16	26.387	high
CCL7	1.29939	2.49814	8.41358	4.58418e-16	6.84761e-16	25.4613	high
HUWE1	1.29947	13.1447	15.1923	7.47804e-43	1.27918e-41	86.586	high
POU6F1	1.29953	6.90266	14.4814	1.06938e-39	1.15142e-38	79.3681	high
CTSO	1.29955	9.32086	12.5316	2.26983e-31	8.70437e-31	60.3338	high
ACTR2	1.29964	13.212	13.9787	1.67893e-37	1.34007e-36	74.3463	high
TGIF2	1.29974	10.1696	13.3977	5.2834e-35	3.07245e-34	68.6357	high
ACTN1	1.29975	13.1822	18.5007	4.2709e-58	6.41353e-56	121.475	high
ZNF530	1.29975	5.64742	9.34455	3.46895e-19	5.76031e-19	32.5513	high
AGPAT4	1.29989	7.49161	10.3906	5.97933e-23	1.18546e-22	41.1193	high
LAMP3	1.29991	7.87095	11.3714	1.06734e-26	2.68082e-26	49.6665	high
ZFP36L1	1.30025	12.8206	14.5976	3.28718e-40	3.76892e-39	80.5398	high
CCDC188	1.30035	3.55939	10.7763	2.12152e-24	4.57329e-24	44.4243	high
GPM6A	1.30041	2.84722	6.2955	6.9163e-10	8.75188e-10	11.5009	high
NCF1	1.30067	5.42132	9.99475	1.70199e-21	3.12803e-21	37.8065	high
C11orf95	1.30093	9.459	14.8752	1.93932e-41	2.62846e-40	83.3515	high
HCK	1.301	8.45263	11.6428	9.06608e-28	2.49339e-27	52.1103	high
MTBP	1.30135	7.84997	11.9225	6.9011e-29	2.08892e-28	54.6635	high
SCAMP5	1.30144	8.26204	10.8757	8.8676e-25	1.95497e-24	45.2881	high
ARHGAP4	1.3016	10.081	8.4573	3.31009e-16	4.97114e-16	25.7822	high
TOP1	1.30166	12.0184	14.6873	1.32014e-40	1.59897e-39	81.4461	high
MPEG1	1.30195	9.0018	9.7576	1.21598e-20	2.14824e-20	35.8623	high
SLC39A7	1.30212	12.3719	15.8424	8.7742e-46	2.38605e-44	93.2914	high
NPTX2	1.30213	7.37225	5.75221	1.56952e-08	1.9184e-08	8.46139	high
OAS2	1.30214	9.81922	8.82028	2.1174e-17	3.31032e-17	28.4929	high
MMP17	1.30218	5.88456	8.85225	1.65567e-17	2.5973e-17	28.7356	high
HIF1A	1.30237	11.4326	12.6719	5.96479e-32	2.41794e-31	61.6597	high
CWC27	1.30255	9.34246	14.3451	4.23871e-39	4.21363e-38	78.0002	high
MAP4K5	1.30258	9.93801	13.5607	1.06329e-35	6.75832e-35	70.2273	high
LY86	1.30277	5.82596	11.3588	1.19631e-26	2.99104e-26	49.5535	high
IGFL4	1.303	5.39303	7.12459	3.84106e-12	5.15738e-12	16.5807	high
IL21R	1.30307	5.79967	9.99697	1.67071e-21	3.0722e-21	37.8248	high
SCN8A	1.30342	6.64442	9.18361	1.24685e-18	2.03187e-18	31.2879	high
GRK5	1.30371	9.08146	15.1195	1.58265e-42	2.55286e-41	85.8411	high
AKAP13	1.30395	11.3321	14.3762	3.0971e-39	3.12268e-38	78.3119	high
VLDLR	1.30397	6.82671	10.3761	6.77145e-23	1.33875e-22	40.9962	high
TRIP11	1.30406	9.98014	13.7895	1.105e-36	7.98924e-36	72.4753	high
ICE1	1.30415	10.4433	14.7991	4.22343e-41	5.45413e-40	82.5783	high
GPR137C	1.30416	4.39091	12.1156	1.14478e-29	3.71144e-29	56.445	high
BSN	1.30418	4.58709	10.6714	5.2971e-24	1.1166e-23	43.5183	high
PHIP	1.30424	10.236	11.5974	1.37263e-27	3.70895e-27	51.6992	high
ABCB4	1.3044	5.2169	10.9686	3.90678e-25	8.82393e-25	46.0999	high
MLC1	1.30466	2.99742	10.6428	6.79317e-24	1.41997e-23	43.2721	high
HAUS6	1.30474	9.57255	12.3534	1.22733e-30	4.3689e-30	58.6596	high
SUSD6	1.30481	10.9963	17.4715	2.81207e-53	2.30522e-51	110.444	high
SP4	1.30499	7.52116	12.1789	6.33579e-30	2.10684e-29	57.0316	high
F2RL2	1.30531	7.24119	9.31721	4.31551e-19	7.14159e-19	32.3356	high
LGALS1	1.3054	11.9394	13.7495	1.64394e-36	1.15607e-35	72.0808	high
SYNGAP1	1.30543	8.60961	14.6624	1.70177e-40	2.03355e-39	81.1938	high
PLCXD3	1.30543	1.94099	7.77713	4.56145e-14	6.42883e-14	20.9334	high
PLA1A	1.30543	6.76685	9.23944	8.01309e-19	1.31439e-18	31.7245	high
IL18R1	1.30551	6.3552	11.1292	9.38524e-26	2.20732e-25	47.5126	high
ART4	1.30558	2.11834	8.57201	1.40067e-16	2.12994e-16	26.6298	high
ZNF550	1.30567	7.28839	9.84424	5.9492e-21	1.06591e-20	36.569	high
SHROOM4	1.3057	9.38012	10.2827	1.50152e-22	2.90892e-22	40.2082	high
FXYD6	1.30571	6.50353	11.5348	2.42873e-27	6.43151e-27	51.1336	high
EBLN2	1.30573	4.51964	9.70635	1.85238e-20	3.24621e-20	35.4462	high
RASIP1	1.30578	7.67595	16.0478	1.02283e-46	3.20821e-45	95.4274	high
PHF3	1.30581	11.0899	12.4668	4.20125e-31	1.56684e-30	59.7231	high
AK4	1.30617	9.84262	8.73422	4.09364e-17	6.34442e-17	27.8427	high
YPEL4	1.30628	3.38297	10.9659	3.99921e-25	9.02428e-25	46.0767	high
PRKACB	1.30639	10.0748	9.66692	2.55832e-20	4.45116e-20	35.1271	high
FHL3	1.3064	8.62779	13.9579	2.06577e-37	1.62438e-36	74.1404	high
SPEN	1.30659	11.2977	14.7901	4.63144e-41	5.94485e-40	82.4866	high
MTX3	1.30669	8.53363	10.8728	9.09239e-25	2.00323e-24	45.2633	high
FAM3C	1.30682	9.56595	12.6734	5.87557e-32	2.38295e-31	61.6747	high
FNBP1	1.30695	9.80536	13.9515	2.204e-37	1.72587e-36	74.0761	high
ATRN	1.30701	10.4128	14.2749	8.60487e-39	8.21238e-38	77.2969	high
ITGAL	1.30709	8.05995	10.8376	1.23872e-24	2.70734e-24	44.9571	high
PTPRU	1.3073	8.30508	8.37038	6.31597e-16	9.39726e-16	25.1456	high
SRGN	1.30734	10.1774	10.4519	3.5336e-23	7.09269e-23	41.6398	high
GTF2IRD2B	1.30738	6.4074	13.5019	1.89867e-35	1.16861e-34	69.6517	high
RAB11FIP2	1.30768	8.57126	12.0423	2.26887e-29	7.15902e-29	55.7666	high
KDM2A	1.30779	11.6266	17.4764	2.66754e-53	2.20592e-51	110.497	high
AKAP9	1.30789	10.6907	11.7022	5.25795e-28	1.47719e-27	52.6503	high
ALMS1	1.30802	9.37039	12.3243	1.61572e-30	5.69542e-30	58.3869	high
NTF3	1.30804	3.75654	11.5645	1.85273e-27	4.95514e-27	51.4019	high
AHDC1	1.30823	9.22702	15.3901	9.69407e-44	1.90804e-42	88.616	high
BBX	1.30832	10.2029	12.401	7.82955e-31	2.83343e-30	59.1055	high
ITSN1	1.30847	9.73786	15.5569	1.718e-44	3.86641e-43	90.3354	high
KAT6A	1.30866	10.8544	14.6628	1.69518e-40	2.02717e-39	81.1977	high
EDARADD	1.30869	3.07721	10.9323	5.38181e-25	1.2029e-24	45.7827	high
NEDD4	1.30876	9.15002	12.4095	7.22704e-31	2.62431e-30	59.1849	high
SLC43A3	1.30906	7.88789	10.4298	4.27225e-23	8.54198e-23	41.452	high
PTPN5	1.30943	2.60767	9.75494	1.24289e-20	2.19466e-20	35.8407	high
ALG10B	1.3096	7.39736	8.7367	4.01662e-17	6.22618e-17	27.8614	high
ANXA1	1.30969	10.9498	11.0522	1.86196e-25	4.29755e-25	46.8339	high
FSTL3	1.30972	9.18957	12.303	1.97382e-30	6.8903e-30	58.1883	high
XAF1	1.30987	7.50621	9.96108	2.25419e-21	4.1166e-21	37.5286	high
RAB23	1.30988	8.39124	13.5379	1.33182e-35	8.34548e-35	70.0038	high
ID4	1.31001	7.97632	10.2109	2.76112e-22	5.28105e-22	39.6055	high
SLK	1.31019	11.2633	12.8524	1.05595e-32	4.67357e-32	63.3777	high
RSPO1	1.31034	2.33574	9.38546	2.49989e-19	4.17443e-19	32.8749	high
UBTD1	1.31071	7.90409	14.3791	3.00916e-39	3.03763e-38	78.3405	high
IFI44	1.31094	8.14491	9.62729	3.53598e-20	6.11267e-20	34.8073	high
THEMIS2	1.31104	8.79014	13.7042	2.57537e-36	1.77288e-35	71.6351	high
KIAA1586	1.31116	7.09103	12.0994	1.332e-29	4.29383e-29	56.2947	high
SIGLEC7	1.31132	4.50963	10.333	9.78278e-23	1.91558e-22	40.6321	high
PROS1	1.31135	9.55778	10.3895	6.03591e-23	1.19639e-22	41.11	high
TBC1D2B	1.31142	10.4113	16.7491	6.25079e-50	3.17574e-48	102.783	high
AQP1	1.31148	10.2174	11.4229	6.7023e-27	1.71076e-26	50.1276	high
RXFP1	1.31149	2.84169	10.6771	5.0433e-24	1.06429e-23	43.5669	high
LCP2	1.31154	8.76934	10.9854	3.36551e-25	7.63391e-25	46.2476	high
PRKDC	1.31169	13	13.3626	7.4491e-35	4.24744e-34	68.2947	high
TRIM23	1.3119	7.6571	13.8872	4.18141e-37	3.17469e-36	73.4402	high
RIF1	1.31191	10.6897	11.5312	2.50966e-27	6.62981e-27	51.1011	high
PRRC2A	1.31192	13.1919	16.1468	3.61513e-47	1.20521e-45	96.4611	high
LY6H	1.31196	3.18749	9.66965	2.50194e-20	4.35618e-20	35.1491	high
YLPM1	1.31207	11.0152	15.6987	3.93288e-45	9.85777e-44	91.8006	high
MS4A7	1.31209	7.78462	9.81607	7.50935e-21	1.33921e-20	36.3388	high
PRPF38B	1.3122	10.9631	14.4332	1.74082e-39	1.81785e-38	78.8841	high
TRPC3	1.31221	3.04325	13.3429	9.039e-35	5.11106e-34	68.1027	high
ATAD2	1.3123	10.6383	12.4445	5.19062e-31	1.9202e-30	59.5133	high
MME	1.31245	8.15464	7.65802	1.04725e-13	1.46261e-13	20.1165	high
SLC12A4	1.31252	9.70195	17.3069	1.63921e-52	1.20415e-50	108.692	high
HOOK3	1.3126	9.79128	12.6098	1.07867e-31	4.26167e-31	61.0719	high
GFAP	1.31285	2.9758	10.4575	3.36874e-23	6.7706e-23	41.6871	high
KCNF1	1.31286	3.16941	8.30239	1.04351e-15	1.53977e-15	24.651	high
GBP1	1.31287	10.1813	10.5144	2.06453e-23	4.20009e-23	42.1717	high
SENP7	1.31294	8.08007	11.4372	5.88755e-27	1.50847e-26	50.256	high
EPAS1	1.31295	11.9777	16.9132	1.09328e-50	6.10727e-49	104.516	high
C1orf162	1.31302	6.99827	11.7481	3.45144e-28	9.8512e-28	53.0676	high
ARHGAP25	1.31307	7.36321	12.7728	2.26995e-32	9.65626e-32	62.6183	high
GPR20	1.31309	3.38532	10.9848	3.38378e-25	7.67227e-25	46.2422	high
TACC1	1.31352	11.7084	12.2566	3.05609e-30	1.04638e-29	57.7547	high
ATAD2B	1.31357	8.79157	12.1201	1.09732e-29	3.56573e-29	56.4869	high
SOSTDC1	1.31362	6.24059	5.67648	2.38128e-08	2.89974e-08	8.05662	high
FOXL1	1.31369	7.30621	12.1142	1.16017e-29	3.75992e-29	56.4317	high
GRIK2	1.31376	3.09474	9.38944	2.42142e-19	4.0458e-19	32.9064	high
PTGES	1.31404	8.66737	10.3087	1.20353e-22	2.3434e-22	40.4271	high
SMC5	1.31408	10.3246	12.0927	1.41798e-29	4.56406e-29	56.2327	high
SEL1L	1.31411	11.5949	14.2725	8.8158e-39	8.39952e-38	77.2729	high
ZNF615	1.31433	7.33278	11.1878	5.55923e-26	1.32922e-25	48.0314	high
EIF4H	1.31437	12.7603	17.1442	9.317e-52	6.12791e-50	106.964	high
TYW1B	1.31485	6.43299	11.0171	2.54273e-25	5.81504e-25	46.5253	high
RAI1	1.31502	10.1561	15.4461	5.42645e-44	1.12158e-42	89.1925	high
PTMS	1.31545	12.448	11.8078	1.99175e-28	5.78832e-28	53.6127	high
ZNF347	1.3156	6.78044	9.38057	2.59989e-19	4.33716e-19	32.8361	high
CCR5	1.31562	6.97623	10.3437	8.92799e-23	1.75184e-22	40.7226	high
PCDHB2	1.31565	3.67437	9.56993	5.63991e-20	9.66314e-20	34.3459	high
NCOA3	1.31583	10.6453	14.0085	1.24669e-37	1.01805e-36	74.6419	high
ECEL1	1.31586	3.48197	7.82683	3.21546e-14	4.54921e-14	21.2772	high
MYH3	1.31642	4.90217	11.2703	2.65337e-26	6.48122e-26	48.7642	high
ERC1	1.31649	10.3207	16.0176	1.40341e-46	4.33779e-45	95.113	high
FCGR2A	1.31677	9.06917	10.5627	1.36068e-23	2.79905e-23	42.5844	high
NRCAM	1.317	6.29165	8.40016	5.06458e-16	7.55657e-16	25.3631	high
USP32	1.31705	9.92449	14.607	2.98824e-40	3.45805e-39	80.6346	high
RPS6KA6	1.3171	6.74821	5.91534	6.29641e-09	7.77045e-09	9.34921	high
MYO9A	1.3173	9.06258	12.6626	6.51594e-32	2.63009e-31	61.572	high
HHEX	1.31736	6.53114	12.0245	2.67614e-29	8.40245e-29	55.6029	high
PCNX1	1.31744	10.2268	14.5581	4.90905e-40	5.50209e-39	80.1415	high
MED13L	1.31752	10.9478	13.7452	1.71596e-36	1.20373e-35	72.0383	high
PPP4R4	1.31765	2.60211	9.06438	3.18576e-18	5.11875e-18	30.3619	high
ZCCHC12	1.31766	2.92414	11.7109	4.85785e-28	1.36909e-27	52.7288	high
IFIT2	1.31782	7.85245	10.8305	1.31878e-24	2.87713e-24	44.8951	high
ANO1	1.31785	9.3765	9.05079	3.54343e-18	5.68752e-18	30.2568	high
CNTNAP3	1.31787	2.50984	9.65714	2.77129e-20	4.81528e-20	35.0481	high
ST6GALNAC3	1.31797	5.59009	11.8211	1.76242e-28	5.14475e-28	53.734	high
GPM6B	1.31808	6.24464	10.1311	5.42146e-22	1.02264e-21	38.938	high
SPSB4	1.31826	2.49731	10.4761	2.87037e-23	5.79159e-23	41.8456	high
TMEM52B	1.31839	3.05283	10.1354	5.22565e-22	9.86582e-22	38.9744	high
FZD10	1.31843	5.17921	5.55594	4.58094e-08	5.54411e-08	7.42193	high
SNPH	1.31847	6.73487	10.8931	7.60465e-25	1.68157e-24	45.4403	high
AIF1	1.31857	8.03693	12.1354	9.51813e-30	3.11441e-29	56.628	high
PLEKHM3	1.31864	8.32885	13.8647	5.23401e-37	3.91432e-36	73.2173	high
PODXL	1.31879	11.3003	14.974	7.05122e-42	1.02267e-40	84.3566	high
SERF1B	1.31921	3.47921	13.1849	4.22708e-34	2.2091e-33	66.5715	high
CFAP126	1.31945	6.92175	12.2604	2.94672e-30	1.01064e-29	57.7909	high
ZHX1	1.31957	9.77815	13.3832	6.08978e-35	3.51727e-34	68.4947	high
KIAA1109	1.31966	10.5116	11.9021	8.33521e-29	2.50027e-28	54.4763	high
HRC	1.31993	3.81527	13.6682	3.67851e-36	2.47996e-35	71.2812	high
LBP	1.32008	3.11846	7.53889	2.38153e-13	3.29949e-13	19.3093	high
PSIP1	1.32015	10.4833	12.6026	1.15567e-31	4.54684e-31	61.0035	high
KCNH2	1.32021	8.51722	9.98635	1.82569e-21	3.35246e-21	37.7371	high
VWCE	1.3203	4.74005	9.29888	4.99473e-19	8.24952e-19	32.1912	high
DKK1	1.32044	3.66418	5.94796	5.23224e-09	6.46892e-09	9.52932	high
ADGRL3	1.32066	5.23882	8.3161	9.43292e-16	1.39431e-15	24.7504	high
CEP126	1.32078	6.74377	10.3951	5.75527e-23	1.14199e-22	41.1571	high
ZFHX3	1.32103	9.58511	12.809	1.60371e-32	6.94927e-32	62.9631	high
CDKN2B	1.32108	8.5132	11.473	4.25528e-27	1.10207e-26	50.5778	high
CSF3R	1.32117	7.5098	8.94823	7.8809e-18	1.24982e-17	29.468	high
ANKRD36B	1.32128	5.35347	9.32183	4.15937e-19	6.88791e-19	32.372	high
IL10RA	1.32151	8.47787	10.8992	7.21032e-25	1.59687e-24	45.493	high
ELK3	1.32158	9.86954	14.6961	1.20698e-40	1.47135e-39	81.5351	high
NEB	1.3218	5.8854	7.67548	9.27676e-14	1.29711e-13	20.2357	high
PCDH10	1.32186	1.76257	9.35611	3.16248e-19	5.25964e-19	32.6426	high
HTATSF1	1.32198	11.3045	14.9165	1.27085e-41	1.76763e-40	83.7714	high
EXOC5	1.32223	10.3662	12.9265	5.17422e-33	2.37944e-32	64.0856	high
IGFBP6	1.32253	7.61392	11.5512	2.09039e-27	5.56333e-27	51.2823	high
PNMA6A	1.32255	2.64826	9.61828	3.80545e-20	6.56847e-20	34.7347	high
ZNF85	1.32271	5.53969	8.41464	4.54795e-16	6.7947e-16	25.4691	high
GBGT1	1.32288	6.57504	12.3871	8.92717e-31	3.21624e-30	58.9754	high
DSTYK	1.32292	8.95477	15.1126	1.69882e-42	2.72469e-41	85.7707	high
ANP32E	1.32304	10.6609	12.2756	2.55471e-30	8.80399e-30	57.9325	high
SCN5A	1.32338	3.82571	8.69854	5.37294e-17	8.28774e-17	27.5745	high
CXCR4	1.32352	9.78025	11.0998	1.21908e-25	2.84548e-25	47.2535	high
RARRES2	1.32354	10.0422	12.7505	2.81055e-32	1.18196e-31	62.4064	high
SACS	1.32355	8.28226	10.3738	6.9037e-23	1.36394e-22	40.977	high
SHANK2	1.3236	9.01832	11.9595	4.89924e-29	1.50037e-28	55.0032	high
WIPF3	1.32374	5.19404	7.48423	3.46061e-13	4.77423e-13	18.9423	high
ASXL2	1.32404	10.5805	14.1313	3.64451e-38	3.21266e-37	75.8633	high
SUSD4	1.32409	3.30627	9.71204	1.76797e-20	3.10084e-20	35.4923	high
FAM168A	1.3241	10.3034	17.6124	6.20025e-54	5.56721e-52	111.947	high
PTPN11	1.32414	11.9604	14.3907	2.67631e-39	2.71942e-38	78.4569	high
MARCKS	1.32427	12.2917	13.8042	9.54982e-37	6.94901e-36	72.6202	high
AMZ1	1.32444	3.44514	9.88962	4.08461e-21	7.37438e-21	36.9408	high
GPX7	1.32478	7.27542	13.1327	7.02229e-34	3.57841e-33	66.0677	high
SWAP70	1.32491	10.1537	15.39	9.70381e-44	1.90804e-42	88.615	high
HLA-DQA1	1.32507	10.2904	9.34847	3.36198e-19	5.58541e-19	32.5822	high
LINGO1	1.32511	6.8372	10.9417	4.95237e-25	1.10925e-24	45.865	high
MS4A14	1.32519	4.09447	10.4463	3.70818e-23	7.43344e-23	41.5921	high
C19orf71	1.32542	5.43444	13.6969	2.76958e-36	1.89963e-35	71.5629	high
JMJD1C	1.32542	10.6304	12.4523	4.81937e-31	1.78793e-30	59.5869	high
CTNNA3	1.32554	2.25767	8.55776	1.55928e-16	2.36668e-16	26.5241	high
ELFN1	1.32571	6.09381	14.6493	1.94414e-40	2.30217e-39	81.0616	high
CEP19	1.32587	5.69543	14.4275	1.84506e-39	1.91843e-38	78.8263	high
WNK1	1.32593	11.9328	14.695	1.22092e-40	1.48515e-39	81.5237	high
SLCO3A1	1.32596	9.00105	13.2896	1.52167e-34	8.36448e-34	67.5857	high
ZBTB41	1.32624	9.2789	11.4477	5.35528e-27	1.37583e-26	50.3499	high
ZNF529	1.32637	7.50741	9.52623	8.03951e-20	1.36915e-19	33.9956	high
MAPKBP1	1.32642	8.51135	17.0589	2.31664e-51	1.44526e-49	106.059	high
GOLGA8N	1.32651	2.72849	9.87082	4.77392e-21	8.59326e-21	36.7866	high
IFFO2	1.3266	9.73163	14.3417	4.38692e-39	4.34902e-38	77.966	high
HIF3A	1.32684	5.25321	9.14597	1.67807e-18	2.72281e-18	30.9947	high
ST3GAL6	1.32702	5.77613	11.8853	9.73945e-29	2.90251e-28	54.322	high
PIANP	1.32711	3.67456	11.28	2.43302e-26	5.9679e-26	48.8501	high
BAZ1A	1.32722	10.5742	14.0247	1.06035e-37	8.72183e-37	74.8027	high
CCDC186	1.32726	10.1102	11.4789	4.0334e-27	1.04685e-26	50.6309	high
LARP7	1.32727	9.77453	12.8574	1.00656e-32	4.47012e-32	63.4253	high
MIB1	1.32742	10.1793	12.685	5.26258e-32	2.14407e-31	61.784	high
SCARF1	1.32761	7.66928	15.8559	7.6263e-46	2.08391e-44	93.4308	high
EPHA4	1.32765	7.18534	8.17628	2.62757e-15	3.83216e-15	23.7416	high
ZNF567	1.32778	7.07148	13.6031	6.99817e-36	4.56738e-35	70.6426	high
NYNRIN	1.32788	10.0444	11.0448	1.98806e-25	4.57989e-25	46.769	high
SUZ12	1.32824	10.53	12.3987	8.00179e-31	2.89391e-30	59.0839	high
CYSLTR1	1.32844	5.16975	10.9313	5.42913e-25	1.21331e-24	45.774	high
S1PR5	1.3288	4.25039	16.9282	9.31595e-51	5.30477e-49	104.675	high
ZNF646	1.32891	9.81984	16.3054	6.81448e-48	2.53031e-46	98.1196	high
TAF1	1.32897	10.5478	13.9345	2.60947e-37	2.02748e-36	73.9084	high
ERICH5	1.32907	4.57415	6.6272	9.2037e-11	1.19238e-10	13.4707	high
ZNF548	1.32924	7.55353	11.3652	1.12942e-26	2.83131e-26	49.6105	high
HTR1B	1.32926	3.04187	11.5685	1.786e-27	4.78097e-27	51.4383	high
TRRAP	1.32933	11.5601	15.7422	2.49677e-45	6.41934e-44	92.2521	high
FES	1.32938	7.86611	14.8062	3.92668e-41	5.09418e-40	82.6506	high
ZNF350	1.32946	7.32125	10.9792	3.55657e-25	8.05437e-25	46.1929	high
ASPA	1.3295	3.42143	10.1461	4.77455e-22	9.03225e-22	39.0637	high
KLHL30	1.32954	3.62998	10.1642	4.1011e-22	7.77734e-22	39.2141	high
ALOX15B	1.32958	4.85582	7.80971	3.62773e-14	5.12649e-14	21.1586	high
KPNA5	1.32963	7.31888	11.123	9.91658e-26	2.32777e-25	47.458	high
ZNF629	1.33015	10.2922	15.8571	7.52701e-46	2.06009e-44	93.4438	high
PLPP3	1.33019	9.45494	17.9333	1.96509e-55	2.04575e-53	115.379	high
IFFO1	1.33036	7.55222	16.3151	6.15519e-48	2.31591e-46	98.2207	high
CCP110	1.33037	8.9687	13.1481	6.04484e-34	3.11021e-33	66.2165	high
ABLIM3	1.33055	7.46184	10.8735	9.03884e-25	1.99195e-24	45.2692	high
PBX1	1.33061	10.011	11.4305	6.25536e-27	1.60029e-26	50.196	high
IFI27L2	1.33063	8.78134	12.6434	7.82592e-32	3.13055e-31	61.3903	high
NEFL	1.33067	2.87267	7.18879	2.51628e-12	3.39229e-12	16.9954	high
FAM91A1	1.33073	11.0536	12.8581	9.99711e-33	4.44202e-32	63.4321	high
SALL4	1.33077	7.05161	9.18455	1.23768e-18	2.01769e-18	31.2952	high
TRPV2	1.33078	8.17643	15.2755	3.16967e-43	5.70978e-42	87.4388	high
GALNT14	1.3309	3.66504	8.56048	1.52771e-16	2.31917e-16	26.5442	high
NCF2	1.33107	8.33523	10.2279	2.39079e-22	4.58872e-22	39.748	high
CIR1	1.33127	10.0836	13.9542	2.14554e-37	1.6832e-36	74.1028	high
SLA	1.33138	8.18449	10.8986	7.2466e-25	1.60469e-24	45.488	high
ECE1	1.33139	12.0748	16.4804	1.07531e-48	4.56172e-47	99.9549	high
BANK1	1.33167	6.01806	9.02615	4.29587e-18	6.8751e-18	30.0668	high
FP565260.3	1.33186	4.67176	8.32174	9.04825e-16	1.3385e-15	24.7915	high
ARHGEF40	1.3322	10.5217	14.9319	1.08563e-41	1.52753e-40	83.9279	high
SERPINH1	1.33221	12.6815	18.922	4.4076e-60	8.04222e-58	126.023	high
CYP46A1	1.33255	2.44171	12.4189	6.61232e-31	2.41716e-30	59.2731	high
MGA	1.33263	10.0443	12.3772	9.80179e-31	3.5179e-30	58.8827	high
THSD4	1.33267	9.09982	12.392	8.53009e-31	3.07907e-30	59.0205	high
SLC38A11	1.3329	5.0676	6.73139	4.80273e-11	6.26904e-11	14.1068	high
PGBD1	1.33308	6.37913	13.9369	2.54798e-37	1.98243e-36	73.9321	high
TAF3	1.33324	8.5132	16.697	1.08585e-49	5.34081e-48	102.234	high
C1D	1.33369	8.48535	12.6758	5.7426e-32	2.33069e-31	61.6974	high
TMEM150C	1.33376	7.32477	9.19433	1.14556e-18	1.86914e-18	31.3716	high
LRRC2	1.33381	6.74731	7.64029	1.18415e-13	1.65164e-13	19.9958	high
REL	1.33384	7.81565	11.5006	3.31254e-27	8.65175e-27	50.826	high
SCARF2	1.33391	7.56705	11.8915	9.19781e-29	2.74833e-28	54.3787	high
PRKCB	1.33397	6.96912	9.96342	2.21062e-21	4.04094e-21	37.5479	high
SLC2A6	1.33407	7.17648	14.16	2.73176e-38	2.44748e-37	76.1496	high
ZBTB46	1.33412	6.6806	15.8454	8.50828e-46	2.31745e-44	93.322	high
TWSG1	1.33459	9.95839	13.6144	6.26264e-36	4.10629e-35	70.7529	high
PTCH2	1.33463	5.63193	12.7042	4.37801e-32	1.79793e-31	61.9666	high
HSPA2	1.33477	8.89277	11.1082	1.13109e-25	2.64591e-25	47.3277	high
FAM20A	1.33486	6.58595	10.715	3.62266e-24	7.71207e-24	43.8945	high
EIF3A	1.33486	13.0967	15.9376	3.24358e-46	9.34469e-45	94.2804	high
TNFAIP3	1.33494	10.5839	15.3457	1.53432e-43	2.92538e-42	88.1597	high
MMP8	1.33497	2.72353	7.05957	5.87771e-12	7.85283e-12	16.1637	high
RENBP	1.33498	7.48182	12.2888	2.25624e-30	7.82627e-30	58.0557	high
FOXO3	1.33538	10.976	13.3242	1.08541e-34	6.08667e-34	67.921	high
RBM41	1.33551	8.42994	11.7235	4.32531e-28	1.22511e-27	52.8439	high
SUGCT	1.33558	5.96957	11.9793	4.07429e-29	1.25794e-28	55.1861	high
PCDHGA6	1.33567	4.91826	10.3227	1.0678e-22	2.08558e-22	40.5455	high
SMC6	1.33569	10.1379	13.1781	4.51515e-34	2.3524e-33	66.5061	high
RNF40	1.33574	10.9933	16.9316	8.98856e-51	5.15293e-49	104.711	high
TLR2	1.33577	7.65868	10.9685	3.90915e-25	8.82694e-25	46.0993	high
G0S2	1.3358	8.28794	10.281	1.52416e-22	2.95076e-22	40.1934	high
EP300	1.33601	11.4369	15.5357	2.141e-44	4.69388e-43	90.1167	high
MS4A4A	1.33611	7.18986	9.79699	8.79045e-21	1.56227e-20	36.1831	high
BMP6	1.33617	5.59807	10.7877	1.92026e-24	4.14989e-24	44.523	high
USP34	1.33642	10.4639	12.8044	1.67515e-32	7.24219e-32	62.9198	high
BAG2	1.33673	8.1805	9.16125	1.48769e-18	2.41806e-18	31.1136	high
NFATC2	1.33695	8.91938	11.6094	1.22976e-27	3.34099e-27	51.8081	high
TFPI	1.33696	8.66282	11.0542	1.82882e-25	4.22335e-25	46.8517	high
CREBRF	1.33732	8.86677	11.8652	1.17261e-28	3.47442e-28	54.1379	high
ZNF281	1.33755	9.1631	13.9519	2.19408e-37	1.7189e-36	74.0806	high
ZSWIM4	1.33764	7.77736	15.6154	9.35435e-45	2.21078e-43	90.9395	high
ZNF146	1.33765	11.3964	13.9846	1.58241e-37	1.2703e-36	74.4051	high
NCL	1.33774	14.5552	15.4871	3.54722e-44	7.56191e-43	89.615	high
CR2	1.33774	5.0382	6.01222	3.62438e-09	4.49676e-09	9.88665	high
RSF1	1.33778	10.3143	13.903	3.57276e-37	2.73584e-36	73.5964	high
CHORDC1	1.33802	9.7677	11.5094	3.05744e-27	8.00891e-27	50.9054	high
RBM43	1.33806	7.35926	12.238	3.63852e-30	1.23682e-29	57.5817	high
CPEB4	1.33807	9.26503	12.5223	2.48118e-31	9.48698e-31	60.2455	high
CX3CL1	1.33807	9.23504	10.9573	4.3182e-25	9.7118e-25	46.0007	high
HELZ2	1.33819	11.4537	13.4819	2.3107e-35	1.4074e-34	69.4567	high
RRBP1	1.3384	13.9221	14.4226	1.93816e-39	2.00785e-38	78.7774	high
CHD7	1.33841	10.8998	13.6169	6.10637e-36	4.00692e-35	70.7779	high
PLEK	1.33855	8.52358	8.96375	6.98568e-18	1.10972e-17	29.587	high
TMEM65	1.33875	9.33375	12.6017	1.16579e-31	4.58452e-31	60.9949	high
DOCK8	1.3388	8.74935	10.6641	5.64558e-24	1.18682e-23	43.4553	high
FYCO1	1.33916	10.3585	15.5317	2.23155e-44	4.87351e-43	90.0755	high
PIKFYVE	1.33949	9.67539	12.8694	8.96748e-33	4.00656e-32	63.5399	high
POLR2A	1.33965	12.5426	14.4962	9.20533e-40	9.99394e-39	79.517	high
BRWD3	1.33973	9.72191	11.3369	1.45736e-26	3.62397e-26	49.3579	high
PCP4L1	1.33982	2.58334	8.34402	7.67614e-16	1.13851e-15	24.9534	high
NLGN3	1.33999	4.96049	12.1882	5.80168e-30	1.9372e-29	57.119	high
WDR17	1.34006	2.39132	8.68379	6.01095e-17	9.25336e-17	27.4639	high
RFX8	1.34018	2.88823	11.8929	9.07565e-29	2.71374e-28	54.392	high
ESR1	1.34025	4.12398	9.64028	3.18043e-20	5.5087e-20	34.912	high
PPP1R15A	1.3405	11.2871	14.9637	7.84138e-42	1.12667e-40	84.2511	high
RNF165	1.34071	2.75967	9.48783	1.09675e-19	1.85643e-19	33.6888	high
PDZK1	1.341	4.51795	8.88617	1.27435e-17	2.00561e-17	28.9938	high
PRNP	1.34142	10.8092	13.7774	1.24624e-36	8.93426e-36	72.3558	high
KIF20B	1.34153	9.43647	11.5046	3.19579e-27	8.35326e-27	50.8616	high
LEF1	1.34181	8.49922	12.1852	5.96863e-30	1.98943e-29	57.0908	high
HMGB1	1.34186	13.0897	11.7548	3.24502e-28	9.2764e-28	53.1288	high
RIC3	1.34205	2.59582	8.87221	1.41939e-17	2.23036e-17	28.8875	high
CRIP2	1.34214	9.7577	14.9144	1.29872e-41	1.80232e-40	83.7498	high
PXDNL	1.34216	3.11723	11.7184	4.53528e-28	1.28201e-27	52.7969	high
CD86	1.34221	7.29569	10.4145	4.8734e-23	9.70847e-23	41.3217	high
KCTD15	1.34239	8.59831	12.7675	2.38789e-32	1.01376e-31	62.5681	high
DOCK11	1.3426	9.17729	11.9789	4.09102e-29	1.26265e-28	55.182	high
JMY	1.34261	9.1297	12.8756	8.45146e-33	3.78898e-32	63.5987	high
NIN	1.3427	9.61068	12.4614	4.42013e-31	1.64485e-30	59.6727	high
KIT	1.34279	7.35033	9.5953	4.58884e-20	7.88857e-20	34.5497	high
PEAR1	1.3428	7.02858	13.6764	3.39087e-36	2.29242e-35	71.362	high
BEND5	1.34284	3.67065	11.2073	4.66867e-26	1.12134e-25	48.2043	high
ZNF208	1.34294	2.91425	9.96144	2.24743e-21	4.10512e-21	37.5316	high
SLC41A1	1.34329	9.32759	14.5801	3.92691e-40	4.45128e-39	80.3632	high
TMSB15A	1.3433	3.40559	12.2329	3.81768e-30	1.29487e-29	57.534	high
PBX3	1.34341	8.44899	14.6549	1.83668e-40	2.18406e-39	81.1181	high
PTPRN	1.34343	4.6876	8.09424	4.76469e-15	6.90747e-15	23.1557	high
EYA4	1.34359	2.89673	8.51752	2.10964e-16	3.19003e-16	26.2261	high
COX7A1	1.34359	6.61348	15.4258	6.6935e-44	1.35701e-42	88.984	high
ZNF609	1.34376	10.3372	15.8421	8.80162e-46	2.38968e-44	93.2883	high
ARL13B	1.34386	7.65673	13.1306	7.16929e-34	3.65003e-33	66.0472	high
TRIL	1.34406	7.18637	10.3295	1.00802e-22	1.97177e-22	40.6025	high
SYP	1.34406	5.99631	12.5981	1.2064e-31	4.73765e-31	60.9609	high
LMO2	1.34423	7.24754	15.5695	1.50726e-44	3.43772e-43	90.4655	high
PIK3CD	1.34425	7.94651	12.4174	6.70564e-31	2.44863e-30	59.2592	high
PCSK5	1.34441	8.31063	11.6251	1.06532e-27	2.90914e-27	51.9504	high
ANKRD26	1.34458	7.79037	11.2089	4.60252e-26	1.10608e-25	48.2185	high
KMT2A	1.34461	10.726	13.9477	2.28913e-37	1.78677e-36	74.0385	high
SOX17	1.34489	5.39679	15.4368	5.97619e-44	1.22034e-42	89.0967	high
KLHL6	1.34507	7.06061	10.1269	5.61619e-22	1.05843e-21	38.9031	high
CACNB4	1.34516	4.03244	8.46605	3.10078e-16	4.66216e-16	25.8466	high
EFR3B	1.34517	6.15931	11.2563	3.01021e-26	7.32123e-26	48.6391	high
KLHL29	1.34521	8.43638	12.67	6.07052e-32	2.45732e-31	61.6423	high
OSM	1.34521	6.71102	8.47656	2.86668e-16	4.31438e-16	25.9239	high
SAMD9L	1.34579	8.83192	9.74938	1.30102e-20	2.29491e-20	35.7955	high
ABCA4	1.34584	3.07227	9.34282	3.51729e-19	5.83773e-19	32.5376	high
TET1	1.34589	4.83014	9.97148	2.06689e-21	3.78309e-21	37.6144	high
CHD3	1.34598	11.3808	15.5263	2.36093e-44	5.12965e-43	90.0195	high
SLC35F1	1.34633	3.77636	11.7914	2.31799e-28	6.69744e-28	53.4623	high
WASHC2A	1.34635	9.70016	14.919	1.23934e-41	1.73375e-40	83.7963	high
TNR	1.34708	2.05569	10.4346	4.1024e-23	8.20721e-23	41.4921	high
CD300LB	1.34709	4.09683	11.9056	8.07545e-29	2.42492e-28	54.5077	high
CCL18	1.34721	8.01376	6.04453	3.00973e-09	3.74265e-09	10.0676	high
SLITRK4	1.3473	2.41841	8.51842	2.09547e-16	3.16888e-16	26.2328	high
CASP8AP2	1.34736	8.98284	12.3799	9.55589e-31	3.43401e-30	58.9079	high
OIT3	1.34739	4.80975	7.81206	3.56808e-14	5.04346e-14	21.1749	high
CBX1	1.34752	10.7705	16.101	5.85266e-47	1.89169e-45	95.9823	high
ELMO1	1.34758	8.00612	13.1797	4.4485e-34	2.31981e-33	66.5208	high
TRIO	1.34768	11.5917	16.1131	5.15456e-47	1.67563e-45	96.1085	high
STK33	1.34789	4.42758	6.32336	5.85739e-10	7.42911e-10	11.663	high
ZNF660	1.34789	4.39581	10.0168	1.4152e-21	2.61084e-21	37.989	high
TDRD10	1.34807	2.754	13.5444	1.24915e-35	7.85359e-35	70.0674	high
NFE2L1	1.34809	12.5753	17.2967	1.8281e-52	1.33711e-50	108.583	high
NKAPL	1.34828	1.94237	13.0715	1.27296e-33	6.31407e-33	65.4773	high
PCDHB3	1.34832	3.44941	10.3132	1.15817e-22	2.25715e-22	40.4651	high
TBKBP1	1.34834	7.60307	12.655	7.01117e-32	2.81725e-31	61.4994	high
MCHR1	1.34854	2.59014	10.5651	1.33181e-23	2.74066e-23	42.6056	high
ANAPC1	1.34957	9.81682	14.3404	4.4463e-39	4.40194e-38	77.9527	high
ZNF107	1.3497	8.29203	11.3892	9.08796e-27	2.29861e-26	49.8258	high
ZBTB4	1.34995	10.5973	16.3337	5.05611e-48	1.93237e-46	98.4163	high
CEP162	1.34995	7.71501	11.8745	1.0764e-28	3.19997e-28	54.2228	high
PLAG1	1.35014	5.98249	8.39729	5.17368e-16	7.71596e-16	25.3421	high
CRIM1	1.35025	11.3904	15.6952	4.07608e-45	1.02016e-43	91.765	high
IKBIP	1.35026	8.30822	13.7829	1.18005e-36	8.49206e-36	72.41	high
VIPR2	1.35061	3.68379	10.1365	5.17929e-22	9.78048e-22	38.9832	high
HOXC4	1.3508	3.84517	7.98469	1.0477e-14	1.5046e-14	22.3803	high
PIK3C2A	1.35107	10.62	12.5271	2.36948e-31	9.06805e-31	60.2912	high
TGFB1I1	1.35122	9.56763	16.1945	2.18921e-47	7.48967e-46	96.9596	high
LAIR1	1.35136	8.34492	11.8375	1.51526e-28	4.44697e-28	53.8838	high
CP	1.35138	5.14858	7.43368	4.88029e-13	6.70827e-13	18.6048	high
BCORL1	1.35148	9.26414	15.3509	1.45394e-43	2.77838e-42	88.2132	high
PCDHGB2	1.3517	4.75294	8.51708	2.11657e-16	3.19994e-16	26.2229	high
CMYA5	1.35185	4.49463	11.5326	2.47602e-27	6.54958e-27	51.1145	high
ZNF879	1.35193	5.00257	10.0469	1.09957e-21	2.03785e-21	38.2386	high
DCSTAMP	1.35207	3.02764	8.36814	6.42207e-16	9.5526e-16	25.1292	high
PKHD1L1	1.35207	3.72417	8.58148	1.30416e-16	1.98496e-16	26.7002	high
KTN1	1.35216	12.3817	13.2398	2.47469e-34	1.33184e-33	67.1029	high
RET	1.35225	5.59501	8.241	1.63785e-15	2.40193e-15	24.207	high
ATP11C	1.35225	9.36664	12.8401	1.18846e-32	5.22733e-32	63.2604	high
LATS2	1.35244	9.03183	15.3554	1.38762e-43	2.67103e-42	88.2596	high
SMC3	1.35253	11.01	14.1858	2.10866e-38	1.91654e-37	76.4067	high
ABCA3	1.35256	7.66692	8.30851	9.97573e-16	1.47327e-15	24.6953	high
DNAJC2	1.35264	10.1282	13.3112	1.23296e-34	6.86646e-34	67.7945	high
MATN2	1.35269	9.80419	9.9253	3.03663e-21	5.50696e-21	37.234	high
SNCA	1.35275	4.4676	10.4138	4.90194e-23	9.76188e-23	41.3159	high
GBP5	1.35283	7.72538	7.98958	1.01163e-14	1.45342e-14	22.4147	high
RBBP6	1.35303	10.728	13.7926	1.07159e-36	7.76088e-36	72.5058	high
FAM161A	1.35308	6.57751	12.0147	2.93172e-29	9.16681e-29	55.5124	high
DBN1	1.35309	10.4167	12.7459	2.93635e-32	1.23151e-31	62.3629	high
KLHDC8B	1.35321	7.8383	15.3807	1.06788e-43	2.09006e-42	88.5199	high
HNRNPA1L2	1.35322	6.77502	13.4248	4.05087e-35	2.38844e-34	68.8994	high
TRIM56	1.35334	11.2488	15.1404	1.27567e-42	2.09148e-41	86.0553	high
SNX29	1.3534	8.84413	16.2475	1.2536e-47	4.47838e-46	97.5138	high
DUSP26	1.35347	2.57573	10.127	5.60963e-22	1.05731e-21	38.9043	high
CCDC102A	1.35353	7.13382	15.1754	8.89607e-43	1.50057e-41	86.4134	high
CUBN	1.3537	4.40675	13.3846	6.00823e-35	3.47372e-34	68.5081	high
ITGA9	1.35372	8.9035	11.0132	2.63146e-25	6.01309e-25	46.4913	high
PTK7	1.35413	11.2114	10.3746	6.85725e-23	1.35524e-22	40.9837	high
PLAU	1.35414	10.5431	14.3558	3.80784e-39	3.80314e-38	78.1067	high
PLIN1	1.35422	4.35208	8.1006	4.55053e-15	6.60209e-15	23.201	high
SNED1	1.35437	7.64992	13.0628	1.38398e-33	6.84285e-33	65.3944	high
EIF4G3	1.3547	11.0827	14.425	1.89264e-39	1.9655e-38	78.801	high
MX2	1.35479	8.98395	12.2423	3.4943e-30	1.19018e-29	57.6218	high
CLEC7A	1.35479	6.94373	9.59673	4.53591e-20	7.80073e-20	34.5612	high
PPP1R16B	1.35521	7.51128	11.6998	5.3788e-28	1.51039e-27	52.6278	high
MOB1B	1.3553	9.18803	11.4371	5.89551e-27	1.50982e-26	50.2547	high
CD99L2	1.35535	9.83121	18.6098	1.30813e-58	2.09412e-56	122.652	high
HIPK2	1.35544	10.7357	12.9445	4.34952e-33	2.01384e-32	64.2579	high
PLEKHO2	1.35574	9.42175	16.9652	6.27985e-51	3.66195e-49	105.067	high
ZNF528	1.35576	6.22458	9.65374	2.8494e-20	4.94796e-20	35.0206	high
SHC3	1.3558	6.53081	9.41027	2.0486e-19	3.43402e-19	33.0715	high
SLC4A1AP	1.35603	9.61567	16.0481	1.01887e-46	3.2017e-45	95.4313	high
GAPT	1.35618	4.09602	9.2637	6.60916e-19	1.08642e-18	31.9147	high
SH3BP5	1.35629	6.52213	14.2023	1.78741e-38	1.64038e-37	76.5709	high
PKD1	1.35679	10.2726	14.591	3.51817e-40	4.01478e-39	80.4724	high
RAB30	1.35683	8.40266	12.8161	1.49762e-32	6.50951e-32	63.031	high
HERC1	1.35694	10.2714	15.0979	1.97492e-42	3.11164e-41	85.6211	high
DRD1	1.35723	3.04549	8.12104	3.92453e-15	5.70166e-15	23.3466	high
ZNF662	1.35725	5.37541	8.02295	7.96324e-15	1.14749e-14	22.6502	high
CA11	1.35729	6.0395	12.3676	1.07375e-30	3.84238e-30	58.7922	high
PRDM1	1.35761	9.30788	12.9561	3.88836e-33	1.81717e-32	64.3691	high
RALGAPA1	1.35764	8.75566	12.0221	2.73738e-29	8.58605e-29	55.5804	high
JRKL	1.35789	8.91372	13.1312	7.13014e-34	3.63119e-33	66.0526	high
CNIH3	1.35796	6.39022	14.1442	3.20271e-38	2.84836e-37	75.9916	high
GSPT2	1.35799	8.30236	8.23177	1.75239e-15	2.56701e-15	24.1405	high
WWC3	1.35817	10.2406	15.4956	3.24739e-44	6.95769e-43	89.7027	high
LCP1	1.35819	10.6191	11.1362	8.81104e-26	2.07659e-25	47.5751	high
VCL	1.35839	12.3454	16.7393	6.9344e-50	3.50208e-48	102.68	high
SSB	1.35851	11.2852	13.3929	5.53689e-35	3.21435e-34	68.5892	high
ARID4B	1.35869	9.97292	13.7694	1.34976e-36	9.58332e-36	72.2766	high
LRFN5	1.35908	2.88141	10.1113	6.40267e-22	1.20291e-21	38.7735	high
TMEM132E	1.35919	2.5331	10.367	7.32082e-23	1.44383e-22	40.919	high
WTIP	1.35924	6.98596	14.5959	3.34678e-40	3.8295e-39	80.522	high
PCLO	1.35936	7.10581	7.30758	1.14163e-12	1.5514e-12	17.7707	high
ADPRH	1.35937	7.67283	15.4209	7.04461e-44	1.4231e-42	88.9332	high
CD2AP	1.35951	11.5817	11.8159	1.84907e-28	5.38752e-28	53.6864	high
CALHM2	1.35982	8.02055	15.5858	1.27249e-44	2.92373e-43	90.6337	high
KMT2C	1.36026	11.0584	13.1054	9.15368e-34	4.60233e-33	65.8046	high
CHD9	1.36039	9.98473	12.0592	1.93807e-29	6.1598e-29	55.9228	high
SYT4	1.36057	1.57499	8.68893	5.7806e-17	8.90522e-17	27.5024	high
UPF2	1.36079	10.3319	14.5982	3.26764e-40	3.74906e-39	80.5458	high
DENND2C	1.3608	4.89759	10.0687	9.16149e-22	1.70555e-21	38.4191	high
SAMD9	1.36103	8.93917	9.87733	4.52306e-21	8.15295e-21	36.84	high
CASKIN2	1.36111	9.68125	16.3176	5.9957e-48	2.271e-46	98.2468	high
SLCO2A1	1.36145	9.17743	12.3328	1.49151e-30	5.26732e-30	58.4662	high
ZNF638	1.36157	11.0337	12.7109	4.10758e-32	1.69384e-31	62.0299	high
CNTLN	1.36162	6.98183	9.63747	3.25415e-20	5.63351e-20	34.8893	high
TREM2	1.36174	6.85789	9.31675	4.33135e-19	7.16641e-19	32.332	high
ARHGAP21	1.36198	10.8722	13.9191	3.04454e-37	2.35259e-36	73.7553	high
SRGAP2	1.36247	9.00403	15.2925	2.65743e-43	4.85402e-42	87.614	high
LGR5	1.36247	10.3604	7.45948	4.09592e-13	5.64153e-13	18.7768	high
NLRP12	1.3628	2.76783	11.5363	2.39477e-27	6.34356e-27	51.1476	high
ZNF134	1.36287	7.2457	10.4266	4.39143e-23	8.77407e-23	41.4247	high
ADIPOQ	1.36287	1.38324	5.96388	4.77868e-09	5.91419e-09	9.61755	high
FMOD	1.36291	10.6421	10.9907	3.21227e-25	7.29804e-25	46.2938	high
EIF5B	1.36317	12.0406	13.6571	4.10434e-36	2.7474e-35	71.1724	high
TWIST2	1.36318	4.77033	10.3039	1.25369e-22	2.43855e-22	40.3866	high
SMN2	1.36323	5.91494	7.59635	1.6042e-13	2.23037e-13	19.6975	high
NFATC4	1.36324	8.56059	15.3025	2.39786e-43	4.4036e-42	87.7161	high
EXTL1	1.36327	2.16533	11.8279	1.65556e-28	4.84533e-28	53.796	high
F10	1.36338	6.48722	8.13484	3.55096e-15	5.16556e-15	23.4451	high
DLG4	1.36341	7.50348	16.4193	2.05139e-48	8.36779e-47	99.3129	high
FYN	1.3639	9.31843	13.2154	3.14123e-34	1.66469e-33	66.8662	high
NFAM1	1.36403	7.61942	12.9625	3.65353e-33	1.7112e-32	64.431	high
NEFM	1.36406	1.79769	10.8841	8.2323e-25	1.81798e-24	45.3617	high
TTC25	1.36429	4.26359	12.3616	1.13597e-30	4.05559e-30	58.7364	high
CCAR1	1.36433	11.0794	14.2617	9.83451e-39	9.3126e-38	77.1643	high
DNM3	1.36437	6.24832	9.95725	2.3273e-21	4.24554e-21	37.497	high
CEP85L	1.36459	5.92901	10.2772	1.57353e-22	3.04564e-22	40.1618	high
CERS4	1.36468	6.70924	10.204	2.92843e-22	5.59412e-22	39.5473	high
PLTP	1.36471	11.0277	10.9346	5.27353e-25	1.17947e-24	45.8028	high
CNPY4	1.36487	7.62904	19.2531	1.19934e-61	2.7879e-59	129.607	high
CBWD2	1.36492	8.07895	14.205	1.73885e-38	1.5984e-37	76.5982	high
CPQ	1.36508	8.90722	14.8522	2.45527e-41	3.28318e-40	83.1171	high
TLR6	1.3653	5.39965	10.1755	3.72751e-22	7.08706e-22	39.3086	high
PLS3	1.36532	11.714	14.8141	3.62278e-41	4.71795e-40	82.7307	high
LRRC25	1.36544	7.02935	12.4365	5.59943e-31	2.06424e-30	59.4381	high
BMP1	1.36559	10.2876	18.649	8.55627e-59	1.40962e-56	123.074	high
IRAK3	1.36566	7.17843	9.73166	1.50501e-20	2.64785e-20	35.6515	high
GALNT13	1.36587	2.21817	7.7188	6.86055e-14	9.62678e-14	20.5322	high
LAMC3	1.36601	6.34497	11.6381	9.45953e-28	2.59487e-27	52.0682	high
LEPR	1.36604	7.21199	11.3177	1.73242e-26	4.28658e-26	49.1866	high
NLRP3	1.36619	6.04849	12.3729	1.02097e-30	3.65968e-30	58.8422	high
SCPEP1	1.36635	9.77029	15.2893	2.74735e-43	5.00749e-42	87.5809	high
SH3PXD2B	1.36638	10.704	16.7512	6.1136e-50	3.11537e-48	102.805	high
ZNF790	1.36644	6.28907	8.86238	1.5313e-17	2.4042e-17	28.8126	high
PCBP3	1.3666	5.95894	10.3833	6.36353e-23	1.26001e-22	41.0576	high
CPEB1	1.36677	2.47487	10.7802	2.04996e-24	4.42286e-24	44.4583	high
RAB7B	1.36729	6.12668	13.6104	6.51065e-36	4.26561e-35	70.7143	high
SHISA3	1.36731	4.39107	8.3124	9.69374e-16	1.43249e-15	24.7236	high
PRRC2C	1.36753	12.4657	14.2171	1.53902e-38	1.42708e-37	76.7195	high
LPAR4	1.36841	2.14371	12.138	9.28785e-30	3.04258e-29	56.6523	high
TMEM25	1.3685	6.57227	11.5598	1.93312e-27	5.1569e-27	51.3598	high
SEMA3E	1.36855	2.3991	7.27436	1.42539e-12	1.93314e-12	17.5529	high
FAM163A	1.36859	3.1077	11.0683	1.61383e-25	3.74163e-25	46.9756	high
B3GALNT1	1.36861	6.74291	10.1942	3.18143e-22	6.06922e-22	39.4653	high
AMOTL2	1.36864	10.1043	17.0165	3.63842e-51	2.20501e-49	105.61	high
LTF	1.36869	6.51028	9.26646	6.46569e-19	1.06335e-18	31.9363	high
HSPH1	1.36871	12.4537	11.6768	6.63876e-28	1.84859e-27	52.4192	high
SARDH	1.36872	5.55744	13.6355	5.08325e-36	3.36944e-35	70.96	high
LILRB4	1.36934	7.96667	9.51902	8.52293e-20	1.44901e-19	33.9379	high
GLIS1	1.37004	3.4074	11.3987	8.34098e-27	2.1144e-26	49.9108	high
NIPAL4	1.37014	3.76536	9.17816	1.30173e-18	2.11886e-18	31.2454	high
MKI67	1.37026	12.4069	12.9406	4.51317e-33	2.08562e-32	64.2213	high
TDO2	1.37057	6.73221	9.62593	3.57545e-20	6.17964e-20	34.7963	high
SLC11A1	1.37071	7.74305	10.5879	1.09363e-23	2.26176e-23	42.8007	high
CH25H	1.37075	6.66031	11.1513	7.70054e-26	1.82272e-25	47.7086	high
FRG1	1.37094	9.04528	14.2655	9.45881e-39	8.97688e-38	77.2029	high
ANKRD50	1.37098	9.36891	13.7338	1.92004e-36	1.33913e-35	71.9267	high
THRB	1.37119	6.97554	7.82557	3.24416e-14	4.58943e-14	21.2685	high
DENND1C	1.37126	9.66308	15.1035	1.86564e-42	2.95594e-41	85.6776	high
PPEF1	1.3714	3.54624	11.6555	8.06892e-28	2.22745e-27	52.2258	high
ZNF254	1.37151	8.2198	9.9698	2.09611e-21	3.83575e-21	37.6005	high
CYBB	1.37171	9.66304	9.8819	4.35473e-21	7.85619e-21	36.8775	high
SPSB1	1.37172	9.7363	17.9392	1.8441e-55	1.94363e-53	115.442	high
ST13	1.37173	12.4334	14.6734	1.52078e-40	1.83022e-39	81.3055	high
CCDC81	1.37176	3.37202	13.77	1.34152e-36	9.53276e-36	72.2827	high
RPS6KA2	1.37177	9.53117	14.7875	4.75276e-41	6.09136e-40	82.461	high
SMG1	1.37199	11.6705	12.8076	1.62473e-32	7.0296e-32	62.9502	high
HEY1	1.37201	7.11674	16.2926	7.80277e-48	2.84131e-46	97.985	high
AMIGO2	1.37237	9.06569	11.4554	4.99262e-27	1.28578e-26	50.4194	high
RECQL	1.37255	8.99838	15.5678	1.53498e-44	3.49156e-43	90.4474	high
PDE5A	1.37271	8.97358	11.6872	6.0343e-28	1.68553e-27	52.5138	high
BMPR2	1.37272	10.8607	13.4439	3.35664e-35	1.99786e-34	69.0861	high
ARHGAP30	1.37279	8.53609	12.3178	1.71772e-30	6.04105e-30	58.3262	high
CYTL1	1.37295	3.49812	10.264	1.76089e-22	3.40053e-22	40.0505	high
COL4A4	1.37312	5.29078	8.18981	2.3809e-15	3.47599e-15	23.8387	high
SULF2	1.37315	12.0189	13.3555	7.98708e-35	4.53894e-34	68.2255	high
C22orf46	1.37338	8.59508	14.9246	1.16983e-41	1.64193e-40	83.8537	high
ZNF665	1.3735	5.22566	9.2327	8.45364e-19	1.38505e-18	31.6716	high
CORO2B	1.37397	4.58557	10.2889	1.42447e-22	2.76439e-22	40.2603	high
ZNF117	1.37433	7.98407	9.74027	1.40226e-20	2.47092e-20	35.7214	high
SMC4	1.37483	10.4344	11.8293	1.63368e-28	4.78378e-28	53.8092	high
TMEM26	1.37483	5.36653	13.957	2.08635e-37	1.63904e-36	74.1306	high
GNAI1	1.37545	8.40904	12.735	3.26068e-32	1.36014e-31	62.259	high
CBX2	1.3757	8.68205	11.2257	3.95901e-26	9.55489e-26	48.3677	high
SHROOM2	1.37585	8.17956	8.8522	1.65625e-17	2.59798e-17	28.7352	high
NSRP1	1.37588	9.76192	13.7179	2.24815e-36	1.55773e-35	71.77	high
SLITRK3	1.37589	1.57882	8.75119	3.59595e-17	5.5792e-17	27.9705	high
EREG	1.37614	9.42287	5.55741	4.5447e-08	5.50064e-08	7.42963	high
FPR1	1.37632	6.93453	8.77851	2.91756e-17	4.54077e-17	28.1767	high
TBCEL	1.37637	7.90053	12.2059	4.91662e-30	1.64947e-29	57.2831	high
PPP1R14A	1.3764	6.9498	12.4195	6.57408e-31	2.40421e-30	59.2789	high
ETV1	1.37656	7.72028	10.7452	2.78289e-24	5.96174e-24	44.1556	high
TCF7L1	1.3766	7.21513	16.0295	1.23848e-46	3.85354e-45	95.2373	high
ARL4D	1.37675	5.89392	12.4226	6.38557e-31	2.3388e-30	59.3077	high
KATNAL1	1.37687	7.45205	12.5124	2.72619e-31	1.03887e-30	60.1521	high
RBM24	1.37687	4.4138	8.80097	2.45597e-17	3.83186e-17	28.3466	high
DUSP1	1.37717	11.3122	13.0931	1.03154e-33	5.16502e-33	65.6861	high
IL3RA	1.37741	7.94593	15.986	1.95333e-46	5.86656e-45	94.7844	high
SMARCA2	1.3777	11.3065	15.095	2.03657e-42	3.19987e-41	85.5905	high
TCEA1	1.37792	10.7424	12.754	2.71751e-32	1.14539e-31	62.4398	high
NBPF12	1.37794	7.14227	13.9591	2.04145e-37	1.606e-36	74.1522	high
C8orf48	1.37797	2.72382	11.8477	1.37824e-28	4.06102e-28	53.9777	high
MAP3K20	1.37809	11.4291	13.9773	1.70233e-37	1.35683e-36	74.3326	high
CLEC2B	1.37849	6.59564	12.1266	1.03296e-29	3.365e-29	56.5469	high
ZSCAN12	1.37855	7.21072	12.6329	8.65163e-32	3.44623e-31	61.2908	high
CPA3	1.37893	7.02121	7.73688	6.04678e-14	8.49965e-14	20.6563	high
TRAM2	1.37909	10.5259	16.5426	5.57006e-49	2.4743e-47	100.609	high
CNTNAP3B	1.3792	2.22744	9.79584	8.87393e-21	1.57677e-20	36.1737	high
TFAP2C	1.37952	6.21166	8.13304	3.59763e-15	5.2321e-15	23.4323	high
CCIN	1.37954	1.87585	12.4611	4.43529e-31	1.64977e-30	59.6693	high
KLF8	1.37966	6.07721	11.4954	3.47356e-27	9.05837e-27	50.779	high
WDR92	1.37987	7.30189	12.8512	1.06843e-32	4.72634e-32	63.3661	high
RAB9B	1.38017	4.52577	10.7229	3.38215e-24	7.21182e-24	43.9625	high
SYN2	1.38046	3.91511	10.1251	5.70015e-22	1.07366e-21	38.8884	high
SCN11A	1.38055	2.52194	10.6272	7.78146e-24	1.62176e-23	43.1376	high
PBX2	1.3812	10.1162	16.3486	4.32417e-48	1.66766e-46	98.5717	high
KIF14	1.38123	8.46434	11.8122	1.91358e-28	5.56782e-28	53.6524	high
CYTH3	1.38147	9.68538	17.845	5.08928e-55	5.11005e-53	114.433	high
CD4	1.38153	9.67946	12.6647	6.38541e-32	2.57925e-31	61.5921	high
BCL9L	1.3817	10.3267	15.8244	1.05963e-45	2.83163e-44	93.1039	high
RNF112	1.3818	3.77903	11.9273	6.60268e-29	2.00144e-28	54.7074	high
AHCTF1	1.382	10.2692	13.1449	6.2364e-34	3.20198e-33	66.1855	high
MICAL3	1.38207	9.82232	14.1686	2.50803e-38	2.26136e-37	76.2345	high
ZNF322	1.38217	7.10566	12.5096	2.79901e-31	1.0647e-30	60.1259	high
SLC4A3	1.38221	5.69263	9.56419	5.90905e-20	1.01151e-19	34.2998	high
CACNA1E	1.38245	3.8643	8.39581	5.23084e-16	7.79914e-16	25.3313	high
ARL9	1.38249	3.61962	9.95877	2.2981e-21	4.19453e-21	37.5095	high
TNFSF8	1.38266	4.60005	10.49	2.5479e-23	5.15443e-23	41.9635	high
AASS	1.38275	7.14979	10.2238	2.47659e-22	4.74807e-22	39.7131	high
USP47	1.38292	10.2333	14.7618	6.18176e-41	7.83408e-40	82.1998	high
GABPA	1.38295	9.43643	12.1513	8.19894e-30	2.6968e-29	56.776	high
FAM189A1	1.38309	5.34767	5.95581	5.00358e-09	6.18891e-09	9.5728	high
RNASE2	1.38332	3.62882	11.3731	1.05131e-26	2.64213e-26	49.6815	high
C1QTNF6	1.3834	8.90174	16.9719	5.85161e-51	3.44778e-49	105.137	high
UACA	1.38341	10.5148	15.0488	3.27263e-42	4.994e-41	85.1192	high
TOP2B	1.38364	11.8867	14.0941	5.29547e-38	4.56368e-37	75.4922	high
ZNF737	1.38373	7.23178	8.25193	1.5118e-15	2.21956e-15	24.2859	high
PRDM16	1.38377	5.71182	8.26319	1.39197e-15	2.04593e-15	24.3672	high
PRSS23	1.38426	11.9825	13.1005	9.60474e-34	4.82198e-33	65.7569	high
BTK	1.38457	6.49297	11.2302	3.80304e-26	9.18891e-26	48.4075	high
TPBGL	1.38473	3.41249	11.0672	1.63002e-25	3.77712e-25	46.9657	high
IKZF2	1.38504	6.58454	9.82768	6.82276e-21	1.21997e-20	36.4336	high
IL6ST	1.38568	10.7492	13.3235	1.09267e-34	6.12539e-34	67.9144	high
HLA-DOA	1.38603	8.12596	9.62578	3.57998e-20	6.18686e-20	34.795	high
MAP4K4	1.38612	11.4326	17.0845	1.76162e-51	1.1238e-49	106.331	high
NCKAP1L	1.3868	8.67915	11.7943	2.25635e-28	6.52488e-28	53.489	high
HSD17B14	1.38704	6.03907	14.1165	4.22886e-38	3.68565e-37	75.7156	high
ITM2A	1.38708	7.25938	11.5702	1.75873e-27	4.71095e-27	51.4535	high
LILRB3	1.38712	6.57698	11.8559	1.2784e-28	3.77797e-28	54.0523	high
TMEM200C	1.38733	4.50274	10.9475	4.70567e-25	1.05566e-24	45.9156	high
ITPRIP	1.3875	9.28427	17.3617	9.12064e-53	6.94028e-51	109.274	high
HACD4	1.38774	7.07899	11.9045	8.15545e-29	2.44808e-28	54.498	high
HSPA6	1.38806	6.61001	10.3217	1.07726e-22	2.10309e-22	40.5367	high
ADAMTS8	1.38839	5.06566	9.72342	1.61033e-20	2.82963e-20	35.5846	high
CYGB	1.38868	8.46533	15.7317	2.78713e-45	7.15503e-44	92.1428	high
PLXNC1	1.38873	8.23833	11.5306	2.52271e-27	6.6596e-27	51.096	high
SEMA4C	1.38883	10.2417	15.5868	1.25995e-44	2.90885e-43	90.6436	high
KIDINS220	1.38978	10.8861	15.5738	1.44191e-44	3.2931e-43	90.5095	high
PXDC1	1.38982	8.32321	15.3427	1.58277e-43	3.00345e-42	88.1288	high
PGM2L1	1.38995	9.3266	12.7213	3.71783e-32	1.54098e-31	62.1288	high
NRROS	1.38997	6.50468	15.9225	3.79801e-46	1.07773e-44	94.1236	high
ARID3A	1.38999	10.1841	11.3898	9.03849e-27	2.28678e-26	49.8313	high
MAST4	1.39012	8.99311	14.0787	6.17719e-38	5.26737e-37	75.3393	high
RB1CC1	1.39042	10.6083	12.3015	2.00219e-30	6.98216e-30	58.1742	high
GON4L	1.39056	9.91321	15.4156	7.44433e-44	1.49494e-42	88.8784	high
ALDH1A3	1.39061	7.59398	12.8926	7.17037e-33	3.23687e-32	63.7618	high
WAS	1.3907	7.39849	13.2188	3.03844e-34	1.61375e-33	66.8992	high
ZNF154	1.39083	5.37211	11.7835	2.49144e-28	7.18147e-28	53.3908	high
CCDC69	1.39084	8.80723	12.8302	1.30777e-32	5.73128e-32	63.1655	high
WASHC2C	1.39098	9.51403	14.8898	1.6711e-41	2.2795e-40	83.4994	high
FAM167B	1.39105	6.67899	15.9308	3.48114e-46	9.94469e-45	94.2102	high
CHML	1.39112	9.03173	11.2644	2.79681e-26	6.81884e-26	48.712	high
AIDA	1.39113	9.1565	14.4842	1.03955e-39	1.12143e-38	79.3962	high
FOXN3	1.3915	10.1346	15.0613	2.87723e-42	4.43851e-41	85.2472	high
PCYT1B	1.39152	2.59835	9.66214	2.66045e-20	4.62742e-20	35.0884	high
L3MBTL3	1.39153	8.12872	13.315	1.18698e-34	6.62341e-34	67.8322	high
KLF12	1.39156	7.79307	10.1247	5.71994e-22	1.07727e-21	38.885	high
THOC2	1.39161	11.1498	12.9663	3.52237e-33	1.65525e-32	64.4673	high
ITPR2	1.39191	9.95345	10.9003	7.13907e-25	1.58129e-24	45.5028	high
SLC24A2	1.39219	3.25187	8.053	6.41581e-15	9.27104e-15	22.8629	high
HOXD9	1.3924	7.17751	9.51662	8.68996e-20	1.47667e-19	33.9187	high
CLIP1	1.39264	10.7317	15.2221	5.49636e-43	9.53658e-42	86.8919	high
CHGB	1.39295	4.35723	6.62899	9.1023e-11	1.1796e-10	13.4815	high
MFAP3L	1.39334	7.14875	9.84295	6.01332e-21	1.07717e-20	36.5584	high
TCOF1	1.39364	11.3822	15.1707	9.34376e-43	1.5714e-41	86.3646	high
ASH1L	1.39381	10.7828	13.7365	1.87048e-36	1.30725e-35	71.9527	high
TLR7	1.39392	5.41244	9.80316	8.35426e-21	1.48677e-20	36.2334	high
PREX1	1.39394	9.66126	16.3433	4.57182e-48	1.75917e-46	98.5163	high
TEAD1	1.39399	10.7512	14.1451	3.17535e-38	2.82699e-37	76.0002	high
SORCS1	1.39407	3.12663	8.02019	8.12279e-15	1.17018e-14	22.6307	high
ZNF829	1.39409	4.33598	10.3836	6.35079e-23	1.25763e-22	41.0596	high
GPR183	1.39428	7.31131	10.5214	1.94307e-23	3.96297e-23	42.2317	high
MPHOSPH10	1.39495	10.1445	14.0305	1.00087e-37	8.28069e-37	74.86	high
PKIA	1.39533	5.81593	7.73256	6.23234e-14	8.75686e-14	20.6266	high
N4BP2	1.39541	8.1852	11.3589	1.19481e-26	2.9886e-26	49.5547	high
ARID4A	1.39572	9.11463	14.1324	3.60352e-38	3.17818e-37	75.8745	high
NMUR1	1.39572	5.08649	13.4626	2.7935e-35	1.68155e-34	69.2684	high
C5AR1	1.39608	8.18092	12.8558	1.02218e-32	4.53357e-32	63.41	high
CNTRL	1.39616	9.14101	13.0627	1.38544e-33	6.8481e-33	65.3933	high
CREB5	1.39657	7.03133	9.47256	1.24069e-19	2.09652e-19	33.5669	high
NOMO2	1.39702	8.68132	17.0275	3.23522e-51	1.96769e-49	105.727	high
PTGS1	1.39706	8.62657	14.09	5.51528e-38	4.73148e-37	75.4519	high
MAP3K3	1.3973	9.26595	19.4844	9.6306e-63	2.594e-60	132.115	high
CWC22	1.39732	9.63951	13.7806	1.20696e-36	8.6747e-36	72.3876	high
POM121	1.39733	10.1836	16.466	1.25276e-48	5.22313e-47	99.8031	high
SNX16	1.39748	7.96192	11.6657	7.35107e-28	2.03824e-27	52.3182	high
CENPE	1.39751	9.0554	11.1504	7.76346e-26	1.8371e-25	47.7005	high
MED1	1.39783	10.5234	14.0107	1.22023e-37	9.97406e-37	74.6632	high
MDN1	1.39788	10.7665	13.3324	1.0019e-34	5.63889e-34	68.0005	high
FGF5	1.39788	2.03677	9.06497	3.17115e-18	5.09576e-18	30.3664	high
FRZB	1.39791	8.09401	9.76334	1.15989e-20	2.05109e-20	35.909	high
FGD1	1.39799	6.48013	10.4205	4.62696e-23	9.22727e-23	41.373	high
CNNM1	1.39859	3.50156	10.4484	3.6427e-23	7.30477e-23	41.6097	high
APOBEC3A	1.3987	3.87719	9.84928	5.70612e-21	1.02376e-20	36.6103	high
DNAJC12	1.39927	7.00602	9.08176	2.77999e-18	4.47567e-18	30.4964	high
TMEM204	1.3993	8.44853	16.8616	1.89159e-50	1.0321e-48	103.971	high
PRKAA2	1.39954	4.44607	6.19163	1.27862e-09	1.60658e-09	10.9016	high
BDP1	1.39957	9.77999	12.2138	4.56357e-30	1.53741e-29	57.357	high
MS4A2	1.40001	4.4224	8.49427	2.51111e-16	3.78631e-16	26.0544	high
IFI16	1.40016	10.1189	11.3616	1.16618e-26	2.91957e-26	49.5787	high
VSIG4	1.40047	7.78524	9.62204	3.69078e-20	6.37638e-20	34.7649	high
IGSF10	1.4006	4.25848	8.63033	9.01754e-17	1.37954e-16	27.064	high
RAB11FIP1	1.40077	11.7693	13.417	4.37272e-35	2.57106e-34	68.8235	high
ADARB1	1.40118	8.54231	15.8845	5.65123e-46	1.57464e-44	93.7286	high
MYOF	1.40135	11.8262	14.0029	1.31886e-37	1.07131e-36	74.5861	high
SATB1	1.40147	9.59566	10.7599	2.44872e-24	5.26312e-24	44.2823	high
NOTCH2	1.40161	11.2324	15.6482	6.65121e-45	1.60775e-43	91.2784	high
TNKS1BP1	1.40177	11.9395	16.4067	2.34088e-48	9.43526e-47	99.1817	high
EBF4	1.40208	6.8623	13.6563	4.13829e-36	2.76685e-35	71.1642	high
WNT9B	1.40218	2.33964	12.156	7.84655e-30	2.58791e-29	56.8195	high
PRAM1	1.40254	5.21859	12.0354	2.41789e-29	7.60786e-29	55.7035	high
MIS18BP1	1.40257	9.57409	12.5113	2.75264e-31	1.04847e-30	60.1425	high
IGFBPL1	1.40295	4.90284	7.80828	3.66439e-14	5.17786e-14	21.1487	high
CNRIP1	1.40313	6.81208	16.23	1.50805e-47	5.33126e-46	97.3301	high
CENPF	1.40333	11.0386	12.4016	7.78879e-31	2.81928e-30	59.1107	high
IRS1	1.4035	10.1611	13.8745	4.74763e-37	3.57738e-36	73.3141	high
BRSK2	1.40408	6.42689	7.24036	1.78761e-12	2.41878e-12	17.3307	high
ITGAX	1.40442	8.65928	11.1148	1.06707e-25	2.50063e-25	47.3854	high
PROX1	1.4047	9.85758	9.86815	4.88085e-21	8.78481e-21	36.7647	high
PBXIP1	1.40479	11.1617	16.7284	7.78477e-50	3.89675e-48	102.565	high
MERTK	1.4049	8.14647	13.513	1.70218e-35	1.05494e-34	69.7602	high
GDNF	1.40501	4.06926	10.8415	1.19701e-24	2.61887e-24	44.991	high
LY96	1.40512	5.69283	10.8679	9.49804e-25	2.09152e-24	45.2201	high
PRRC2B	1.40514	11.9713	16.6855	1.22653e-49	6.01531e-48	102.113	high
FAM72B	1.40525	4.1264	8.3175	9.3359e-16	1.38021e-15	24.7606	high
FAM72A	1.40568	5.26514	11.9029	8.27737e-29	2.48424e-28	54.4832	high
C1QTNF2	1.40612	4.95861	14.9601	8.1321e-42	1.16647e-40	84.2149	high
EVL	1.40618	8.9381	14.4744	1.14746e-39	1.2308e-38	79.2981	high
SPHK1	1.4062	8.25663	11.4512	5.1886e-27	1.33463e-26	50.3813	high
STEAP4	1.40621	6.20263	9.35156	3.27975e-19	5.45155e-19	32.6067	high
ZNF486	1.40673	7.51604	8.00712	8.92148e-15	1.28383e-14	22.5384	high
LAMP5	1.40682	4.6859	9.50447	9.58735e-20	1.62639e-19	33.8216	high
MMP7	1.40717	9.65987	6.42933	3.09595e-10	3.95269e-10	12.2854	high
SCN1B	1.4072	6.10611	15.325	1.90074e-43	3.56788e-42	87.9469	high
GYPC	1.40751	7.71535	15.6911	4.25599e-45	1.05739e-43	91.7221	high
STMN3	1.40756	9.35257	9.39109	2.3896e-19	3.99381e-19	32.9194	high
GPRASP2	1.40768	6.97161	15.4581	4.79122e-44	9.93914e-43	89.3163	high
AK5	1.40781	3.55876	11.331	1.53729e-26	3.81602e-26	49.305	high
PMFBP1	1.40804	6.38966	9.79735	8.76416e-21	1.55808e-20	36.186	high
TTYH2	1.40848	6.5543	14.8442	2.66487e-41	3.53836e-40	83.0357	high
CEP112	1.4085	6.85349	12.606	1.11823e-31	4.40876e-31	61.0362	high
SLC9A9	1.40852	6.10674	13.3004	1.3704e-34	7.57225e-34	67.6896	high
IGSF21	1.40864	4.38299	12.1869	5.87618e-30	1.96169e-29	57.1063	high
GPR84	1.4092	4.94523	10.9581	4.28633e-25	9.64395e-25	46.0081	high
CRABP2	1.4098	6.95687	8.82884	1.98252e-17	3.10287e-17	28.5578	high
PRRX2	1.40984	5.41891	10.461	3.26798e-23	6.57275e-23	41.7172	high
PHYHIPL	1.41019	3.81825	6.05518	2.83044e-09	3.52227e-09	10.1274	high
CDIP1	1.41027	8.31407	12.1868	5.88364e-30	1.96341e-29	57.1051	high
TNFAIP8L3	1.41028	6.21596	11.7225	4.36518e-28	1.23578e-27	52.8348	high
HDX	1.41055	5.1889	9.79247	9.12451e-21	1.62028e-20	36.1462	high
GADD45B	1.41058	9.27322	16.513	7.61831e-49	3.32327e-47	100.297	high
SNCG	1.41063	5.40532	12.0688	1.77276e-29	5.65558e-29	56.0113	high
SMIM10L2A	1.41112	4.58518	9.498	1.01022e-19	1.71219e-19	33.7699	high
AXL	1.41114	9.43357	15.3032	2.38074e-43	4.38164e-42	87.7232	high
NEK1	1.41125	8.03552	13.6476	4.51018e-36	3.0072e-35	71.0788	high
PDE10A	1.41154	6.46902	9.4039	2.15602e-19	3.60982e-19	33.021	high
TGM2	1.41159	12.1784	13.6935	2.86246e-36	1.95938e-35	71.5302	high
TANC2	1.41166	8.20801	10.0673	9.27088e-22	1.72554e-21	38.4073	high
CPAMD8	1.41193	5.08752	13.6075	6.69954e-36	4.38091e-35	70.6859	high
TSC22D3	1.41209	10.2987	15.8276	1.02411e-45	2.74537e-44	93.1378	high
HERC2	1.41232	11.2033	15.8015	1.34588e-45	3.54632e-44	92.8662	high
DNALI1	1.41249	6.2783	9.11307	2.1741e-18	3.51155e-18	30.739	high
PFDN4	1.41287	9.41993	11.7604	3.08318e-28	8.83608e-28	53.1795	high
TBXA2R	1.41318	5.64525	18.4006	1.26243e-57	1.77043e-55	120.398	high
TMEM169	1.41319	3.47955	12.8884	7.47112e-33	3.36816e-32	63.7211	high
FKBP7	1.41357	7.77382	15.3671	1.2293e-43	2.384e-42	88.38	high
RCSD1	1.41371	7.95854	14.2302	1.34906e-38	1.26198e-37	76.8503	high
MSR1	1.414	8.31425	8.86482	1.5027e-17	2.35995e-17	28.8312	high
TSPAN11	1.41413	7.6113	13.0048	2.42801e-33	1.16387e-32	64.8365	high
FAM184A	1.41447	3.55758	8.47516	2.89691e-16	4.35911e-16	25.9136	high
RIPPLY3	1.4146	4.28175	6.86346	2.08181e-11	2.74017e-11	14.9249	high
PDCD1LG2	1.41487	5.37101	9.6117	4.01511e-20	6.9205e-20	34.6817	high
TCF15	1.41557	2.60865	12.8373	1.22199e-32	5.3706e-32	63.2328	high
DNAJB4	1.41558	8.08005	13.5148	1.6714e-35	1.037e-34	69.7783	high
RANBP2	1.41629	11.6789	12.8254	1.36962e-32	5.98844e-32	63.1196	high
PCOLCE2	1.41659	3.81846	7.01888	7.65883e-12	1.02036e-11	15.9043	high
LDLRAD3	1.41714	8.707	12.6166	1.01091e-31	4.00236e-31	61.1363	high
TTBK2	1.41722	7.37866	13.7734	1.29701e-36	9.23967e-36	72.3162	high
KIFC3	1.41724	8.90948	15.1873	7.86842e-43	1.34055e-41	86.5354	high
CAV2	1.41731	8.79163	13.652	4.31893e-36	2.88535e-35	71.1218	high
BCAM	1.41759	9.54283	13.4044	4.94504e-35	2.88458e-34	68.7014	high
XYLT1	1.41782	9.63163	13.9922	1.468e-37	1.18565e-36	74.4797	high
C16orf89	1.41782	3.70847	8.94245	8.24229e-18	1.30543e-17	29.4237	high
GDF7	1.41784	3.65074	10.1238	5.76279e-22	1.08497e-21	38.8776	high
ZNF549	1.41852	5.74752	9.94391	2.60104e-21	4.73421e-21	37.3871	high
MYL3	1.41885	3.12314	10.6787	4.97149e-24	1.04966e-23	43.5811	high
DIRAS1	1.41894	3.78172	9.94055	2.67466e-21	4.86403e-21	37.3595	high
EPHB1	1.41927	6.4725	8.16274	2.89966e-15	4.22609e-15	23.6446	high
ANXA6	1.41928	11.6148	15.6904	4.28631e-45	1.06337e-43	91.7151	high
CEP295	1.41953	8.04488	11.7682	2.86736e-28	8.23148e-28	53.2514	high
RIPOR2	1.41954	6.74346	10.7568	2.51441e-24	5.39952e-24	44.2561	high
INA	1.41961	2.63666	9.24386	7.73695e-19	1.26984e-18	31.7591	high
TRIM6	1.41961	4.60071	11.6523	8.31007e-28	2.2903e-27	52.1966	high
LGI4	1.41982	6.29646	11.2231	4.05199e-26	9.77511e-26	48.3447	high
TRIM61	1.42047	2.95799	11.9371	6.03031e-29	1.83318e-28	54.7973	high
CNGA3	1.42051	2.32704	9.39532	2.30978e-19	3.86192e-19	32.953	high
PLA2G4C	1.42063	6.81351	13.1586	5.46214e-34	2.82583e-33	66.3171	high
SBK1	1.42069	7.02997	8.74218	3.85216e-17	5.97399e-17	27.9026	high
ANGPTL4	1.42072	7.65799	11.665	7.39536e-28	2.05019e-27	52.3122	high
ITGB2	1.42072	10.3828	11.1475	7.96841e-26	1.88428e-25	47.6747	high
PHYHD1	1.42081	4.97823	12.7827	2.0629e-32	8.82637e-32	62.7132	high
WFDC1	1.42094	7.86787	14.7969	4.31747e-41	5.5671e-40	82.5564	high
TPSB2	1.42137	6.71531	8.10499	4.40827e-15	6.39623e-15	23.2322	high
CHSY1	1.42138	9.93793	16.761	5.50449e-50	2.82192e-48	102.909	high
CCL19	1.4217	5.22058	7.30804	1.13811e-12	1.54687e-12	17.7737	high
TNFSF11	1.42173	6.32151	9.7545	1.2474e-20	2.20238e-20	35.8371	high
FYB1	1.42177	7.92634	9.71533	1.72098e-20	3.0203e-20	35.519	high
EPB41L3	1.4219	8.32834	9.89544	3.89215e-21	7.03215e-21	36.9885	high
SLC7A2	1.42193	6.3875	8.58812	1.24049e-16	1.88974e-16	26.7495	high
CXorf21	1.42207	4.9033	11.4289	6.34917e-27	1.62355e-26	50.1812	high
RNF217	1.42218	7.95943	8.95608	7.41485e-18	1.17701e-17	29.5281	high
ASAP1	1.42251	10.0259	14.2166	1.54758e-38	1.43346e-37	76.714	high
ADCYAP1	1.42252	3.74856	8.03603	7.24921e-15	1.04584e-14	22.7427	high
PCDHGA2	1.42269	4.17238	11.1187	1.03068e-25	2.41769e-25	47.4198	high
CD22	1.42293	5.36081	8.88959	1.24114e-17	1.95407e-17	29.0199	high
CD180	1.42348	6.15582	10.6639	5.65514e-24	1.18868e-23	43.4536	high
ZNF423	1.42358	7.05789	11.6997	5.384e-28	1.5116e-27	52.6269	high
MAPK11	1.42369	6.86167	14.6657	1.64618e-40	1.97413e-39	81.2268	high
CTSF	1.42396	8.5271	12.921	5.45547e-33	2.502e-32	64.0331	high
FADS1	1.42418	9.27095	11.4039	7.96126e-27	2.02147e-26	49.957	high
PPP1R1A	1.42419	3.22057	8.25963	1.42889e-15	2.09911e-15	24.3414	high
EYA2	1.42427	5.51534	8.48602	2.67092e-16	4.02369e-16	25.9936	high
ADGRE2	1.42446	7.35908	12.3469	1.30541e-30	4.63614e-30	58.5984	high
MID2	1.42458	7.36182	11.5428	2.25813e-27	5.99096e-27	51.2058	high
MYEF2	1.42462	7.08072	7.20537	2.25483e-12	3.04297e-12	17.103	high
TMEM45A	1.42471	7.23364	11.4774	4.08925e-27	1.06085e-26	50.6172	high
TOGARAM1	1.42489	8.14701	13.4526	3.08068e-35	1.84525e-34	69.1712	high
CPNE8	1.42501	7.0182	11.5943	1.41107e-27	3.80856e-27	51.6718	high
EDN1	1.42532	8.83973	10.5779	1.19285e-23	2.46187e-23	42.7147	high
SASH1	1.42548	9.13598	14.9328	1.07564e-41	1.51473e-40	83.9371	high
GABRD	1.42564	5.32199	15.2312	5.00813e-43	8.74311e-42	86.9843	high
SAMSN1	1.42627	7.09939	10.8047	1.65426e-24	3.5869e-24	44.6706	high
FGR	1.42647	7.43635	11.7635	2.9963e-28	8.5929e-28	53.2078	high
TECTA	1.42651	3.11616	14.0395	9.14359e-38	7.59459e-37	74.9498	high
FBXO32	1.42715	9.93547	13.0584	1.44417e-33	7.12386e-33	65.3521	high
APELA	1.4272	3.16051	11.3068	1.91192e-26	4.7156e-26	49.0889	high
SYNGR1	1.42757	5.91903	11.5879	1.49629e-27	4.03152e-27	51.6137	high
LILRB1	1.42854	6.70923	11.5176	2.83844e-27	7.45366e-27	50.9791	high
AP3B2	1.42871	3.1278	8.93877	8.48072e-18	1.34256e-17	29.3956	high
PTPRC	1.42882	9.28953	9.56599	5.82371e-20	9.97099e-20	34.3142	high
TNFRSF8	1.42915	4.60117	13.0301	1.90006e-33	9.25432e-33	65.0798	high
NDRG4	1.42975	6.81587	14.3094	6.08127e-39	5.91026e-38	77.6417	high
MRO	1.4298	3.39665	10.7307	3.1594e-24	6.74532e-24	44.03	high
CEP290	1.43007	8.42291	10.2858	1.4625e-22	2.83559e-22	40.2342	high
CTIF	1.43028	9.31552	18.0995	3.27405e-56	3.85815e-54	117.161	high
FBXO27	1.43036	3.7757	10.9324	5.37853e-25	1.20232e-24	45.7833	high
OLFM2	1.43057	6.86204	11.3897	9.04682e-27	2.28854e-26	49.8303	high
VAT1L	1.43066	5.68384	12.3285	1.55231e-30	5.47746e-30	58.4266	high
SLC4A7	1.43067	9.23111	11.7393	3.7401e-28	1.06593e-27	52.988	high
LSP1	1.43075	9.05949	13.8811	4.44353e-37	3.36017e-36	73.3799	high
COL4A5	1.43083	6.29729	8.67404	6.47328e-17	9.95966e-17	27.3908	high
NFASC	1.43093	8.07562	11.9662	4.60159e-29	1.41304e-28	55.0654	high
RASGRP2	1.43105	6.31722	14.1463	3.13549e-38	2.79444e-37	76.0127	high
SLC6A4	1.43136	5.38099	6.06846	2.62149e-09	3.26465e-09	10.2021	high
CLIC6	1.43144	6.50519	9.63385	3.35187e-20	5.80031e-20	34.8601	high
ZNF286B	1.43149	4.27858	12.9084	6.16083e-33	2.80728e-32	63.9124	high
GLIS3	1.43169	6.61748	9.79723	8.77306e-21	1.5595e-20	36.185	high
HIVEP2	1.4318	9.52931	15.7694	1.88189e-45	4.89032e-44	92.5331	high
SNCAIP	1.43185	6.59424	8.69613	5.47231e-17	8.43718e-17	27.5564	high
NBEAL1	1.43188	7.75704	10.2037	2.93677e-22	5.60879e-22	39.5445	high
APLN	1.43205	7.94617	13.5996	7.24763e-36	4.72293e-35	70.6078	high
VAV2	1.43238	10.9657	12.9694	3.4195e-33	1.61048e-32	64.4967	high
SPON2	1.43239	10.9544	15.2215	5.53401e-43	9.59209e-42	86.8851	high
MRC1	1.433	8.16445	8.89225	1.2159e-17	1.91468e-17	29.0401	high
PDE7B	1.43308	4.85518	12.7156	3.92621e-32	1.62141e-31	62.0747	high
SECISBP2L	1.43315	9.71828	13.7562	1.5374e-36	1.08384e-35	72.1474	high
LRRCC1	1.43318	9.48731	11.7497	3.39944e-28	9.70966e-28	53.0827	high
GLP2R	1.43405	4.13171	10.0909	7.60067e-22	1.42326e-21	38.6038	high
DIXDC1	1.4341	8.62579	15.1324	1.38556e-42	2.25423e-41	85.9732	high
SLAMF8	1.43437	6.07539	10.0857	7.94187e-22	1.48518e-21	38.5604	high
TDRP	1.43452	5.59785	12.3426	1.35938e-30	4.81774e-30	58.5583	high
SIGLEC1	1.43466	7.25192	9.67025	2.48965e-20	4.33523e-20	35.154	high
GPR173	1.43494	5.34768	13.4097	4.69501e-35	2.75008e-34	68.7529	high
SIGLEC9	1.4353	5.50111	12.3007	2.01824e-30	7.03523e-30	58.1663	high
CALB2	1.43578	5.18194	6.89985	1.64989e-11	2.17774e-11	15.1526	high
SLC6A6	1.43583	11.6643	13.4772	2.42076e-35	1.46969e-34	69.4105	high
XG	1.43622	3.36347	9.42798	1.77674e-19	2.9845e-19	33.2122	high
ZNF454	1.43625	2.64855	12.5625	1.6926e-31	6.55749e-31	60.6249	high
LRRN4CL	1.43642	5.85085	13.454	3.03995e-35	1.8215e-34	69.1844	high
UST	1.43654	5.8078	9.61679	3.85207e-20	6.64623e-20	34.7226	high
KCNMA1	1.43693	7.77211	9.13138	1.88243e-18	3.04857e-18	30.8812	high
ARHGAP5	1.43726	9.89195	11.2844	2.33781e-26	5.74183e-26	48.8896	high
PCDHGB5	1.43754	4.31578	8.54992	1.65406e-16	2.50806e-16	26.4659	high
LMCD1	1.43767	9.07203	15.2627	3.61514e-43	6.43707e-42	87.3082	high
MNS1	1.4377	5.95427	10.6537	6.17745e-24	1.2951e-23	43.3661	high
BAHCC1	1.43789	8.72764	12.4263	6.16587e-31	2.26126e-30	59.3425	high
ENAH	1.43809	11.2341	13.928	2.78498e-37	2.16087e-36	73.8438	high
NDST1	1.43836	10.8553	19.1785	2.7056e-61	5.81156e-59	128.798	high
C3AR1	1.43838	7.72033	11.4788	4.03999e-27	1.0484e-26	50.6293	high
HK3	1.43843	6.7772	10.3853	6.25483e-23	1.23935e-22	41.0747	high
FOXP2	1.43853	6.12484	7.58856	1.6927e-13	2.35264e-13	19.6447	high
NKX2-3	1.43884	6.22591	11.4292	6.32839e-27	1.61873e-26	50.1845	high
COL23A1	1.43898	4.62636	13.9024	3.59374e-37	2.74942e-36	73.5906	high
TCEAL9	1.43899	9.84174	11.7905	2.33529e-28	6.74398e-28	53.4549	high
DSE	1.43905	8.36334	12.8282	1.33365e-32	5.83866e-32	63.1461	high
RCN3	1.43912	9.5087	15.1659	9.81727e-43	1.64451e-41	86.3155	high
SPTB	1.43915	4.96881	11.3694	1.08661e-26	2.72722e-26	49.6488	high
PLXND1	1.43915	10.9398	15.6988	3.92633e-45	9.85589e-44	91.8022	high
ZNF772	1.43926	5.09742	9.63226	3.39565e-20	5.87369e-20	34.8473	high
EGR1	1.43955	12.0922	11.0886	1.34733e-25	3.13748e-25	47.1544	high
GALNT17	1.4396	4.86356	11.1659	6.76032e-26	1.60666e-25	47.8376	high
ZNF439	1.43966	6.1975	9.95638	2.34439e-21	4.27533e-21	37.4898	high
MAFB	1.43999	8.55209	12.4117	7.07823e-31	2.57416e-30	59.2056	high
CTF1	1.44011	5.00788	11.4062	7.79563e-27	1.98089e-26	49.9778	high
SH3PXD2A	1.44042	11.4572	16.1167	4.9588e-47	1.61508e-45	96.147	high
LILRB2	1.44062	7.20064	11.6028	1.30577e-27	3.53677e-27	51.7487	high
ZNF43	1.44104	6.74844	7.9415	1.42617e-14	2.03916e-14	22.0769	high
FAM43B	1.44117	2.16654	11.0053	2.8219e-25	6.43873e-25	46.4221	high
KCNIP3	1.44154	4.75346	12.1192	1.10731e-29	3.59618e-29	56.4779	high
NBPF10	1.44158	4.87721	14.2739	8.68916e-39	8.28816e-38	77.2872	high
RFTN2	1.44163	6.03553	13.5514	1.16558e-35	7.35539e-35	70.1361	high
PTPRZ1	1.44163	2.54721	8.65734	7.34837e-17	1.12887e-16	27.2658	high
CRYBG3	1.44173	8.26411	11.1508	7.74103e-26	1.83204e-25	47.7034	high
PIK3R5	1.44217	7.00543	12.2593	2.97745e-30	1.02069e-29	57.7806	high
ARMCX4	1.44221	7.24146	11.0694	1.59797e-25	3.70741e-25	46.9854	high
STOM	1.44231	11.0501	14.9572	8.3814e-42	1.2002e-40	84.1849	high
HOPX	1.44256	7.90848	10.4621	3.23717e-23	6.51389e-23	41.7265	high
PPIG	1.44259	11.0023	13.4432	3.37933e-35	2.00995e-34	69.0794	high
ZNF606	1.44268	6.83505	9.17693	1.31447e-18	2.13918e-18	31.2358	high
LSM12	1.44325	8.19455	13.5453	1.23729e-35	7.78769e-35	70.0768	high
TMCC2	1.44351	5.16269	16.3704	3.43346e-48	1.3581e-46	98.8009	high
LIMS2	1.44455	8.66395	12.8005	1.73918e-32	7.50373e-32	62.8826	high
NEMF	1.44469	9.40167	13.9665	1.89607e-37	1.49927e-36	74.2256	high
APOD	1.44503	7.69848	8.06621	5.83348e-15	8.43819e-15	22.9565	high
IGFBP3	1.44503	11.7384	14.6789	1.43914e-40	1.73567e-39	81.3603	high
WNT5A	1.44517	9.34012	13.0155	2.18992e-33	1.05841e-32	64.9389	high
NTNG2	1.44536	5.5524	15.3392	1.64156e-43	3.10889e-42	88.0926	high
ZNF568	1.44552	5.25546	11.9832	3.92943e-29	1.21432e-28	55.222	high
TNS2	1.44555	9.75307	16.9788	5.43638e-51	3.22552e-49	105.211	high
RTN4RL1	1.44602	3.89345	6.67516	6.82932e-11	8.87612e-11	13.7624	high
FKBP10	1.4467	11.2953	12.1727	6.71006e-30	2.22693e-29	56.9747	high
SYCP2	1.4467	4.93944	8.72299	4.45987e-17	6.89815e-17	27.7582	high
SSPN	1.44681	7.66631	12.2837	2.36853e-30	8.194e-30	58.0075	high
P3H3	1.44686	8.7861	13.2937	1.46206e-34	8.04876e-34	67.6253	high
STARD13	1.44707	9.29759	14.8283	3.13275e-41	4.1241e-40	82.875	high
NCKAP5L	1.44729	8.80808	17.209	4.66735e-52	3.23267e-50	107.651	high
ENPP2	1.4473	8.58479	11.8399	1.48149e-28	4.35163e-28	53.9061	high
ITGB1	1.44735	13.0765	17.2613	2.66921e-52	1.89514e-50	108.207	high
HMGN5	1.44798	7.38753	8.99056	5.67059e-18	9.03259e-18	29.7928	high
ZNF256	1.44798	5.28972	8.95187	7.66097e-18	1.21563e-17	29.4959	high
DHH	1.44806	3.31734	13.3129	1.21185e-34	6.75554e-34	67.8116	high
DAAM1	1.44835	9.55882	13.7961	1.0349e-36	7.50482e-36	72.5404	high
FNDC4	1.44861	6.20744	15.05	3.23269e-42	4.93749e-41	85.1314	high
ATRX	1.44937	10.7963	12.9514	4.06706e-33	1.89546e-32	64.3246	high
LRRC37A2	1.45069	6.23252	11.994	3.55466e-29	1.10132e-28	55.3214	high
P2RY8	1.45075	6.63612	14.0484	8.36542e-38	7.0031e-37	75.0382	high
TUBA1A	1.45086	10.8889	15.6546	6.22507e-45	1.51337e-43	91.3442	high
PCDHGA3	1.45107	2.26605	11.6565	7.99488e-28	2.20917e-27	52.2349	high
SELL	1.45123	6.95564	10.0805	8.29745e-22	1.54963e-21	38.517	high
DNAJC6	1.4513	6.85423	9.74037	1.4011e-20	2.46913e-20	35.7222	high
SRRM3	1.45177	5.44333	11.8432	1.43753e-28	4.2291e-28	53.936	high
ZNF682	1.45237	5.14212	8.81554	2.19591e-17	3.4318e-17	28.457	high
VASH2	1.45249	6.23221	11.9665	4.58802e-29	1.40912e-28	55.0683	high
PER1	1.45258	9.29871	14.6711	1.55787e-40	1.87352e-39	81.2816	high
ZKSCAN7	1.45314	4.81499	10.9519	4.5274e-25	1.01688e-24	45.9539	high
TFEC	1.45326	6.04603	9.26367	6.61055e-19	1.08654e-18	31.9145	high
CMTM3	1.45339	9.0502	16.3525	4.14811e-48	1.60943e-46	98.613	high
ADCY1	1.45341	5.77938	10.5166	2.02476e-23	4.12266e-23	42.191	high
RAB34	1.45389	8.49026	16.5685	4.23403e-49	1.9276e-47	100.881	high
HCAR1	1.45417	4.36376	6.46771	2.45242e-10	3.14005e-10	12.513	high
ARHGAP29	1.45517	8.6655	13.1533	5.74913e-34	2.96797e-33	66.2663	high
FAM133B	1.45524	7.97839	12.4266	6.14753e-31	2.256e-30	59.3454	high
FRMD4A	1.45546	7.79534	16.0194	1.37672e-46	4.26307e-45	95.1321	high
EVA1A	1.45586	7.83239	11.3521	1.27093e-26	3.16967e-26	49.4935	high
ANKRD12	1.45605	9.32503	12.3786	9.6742e-31	3.47432e-30	58.8957	high
ZNF415	1.45637	5.47708	9.96714	2.14309e-21	3.92045e-21	37.5786	high
SYNE3	1.45689	7.32287	13.8962	3.82343e-37	2.91594e-36	73.5291	high
PALLD	1.4573	11.6163	15.4589	4.75242e-44	9.87073e-43	89.3243	high
MCTP1	1.45762	7.23443	10.7048	3.95919e-24	8.40635e-24	43.8066	high
HECTD2	1.45788	6.56807	11.8072	2.00405e-28	5.82209e-28	53.6066	high
EMB	1.4582	8.20901	7.96112	1.23995e-14	1.77559e-14	22.2145	high
PTHLH	1.45853	4.58211	11.6977	5.47931e-28	1.53709e-27	52.6095	high
TLN1	1.45853	13.1772	19.4233	1.87607e-62	4.8235e-60	131.452	high
CLIC2	1.45871	7.07774	12.3593	1.1613e-30	4.14255e-30	58.7145	high
PGBD5	1.45879	6.5853	10.6104	8.99727e-24	1.86918e-23	42.9939	high
APBA2	1.45909	6.78259	14.4834	1.04732e-39	1.1291e-38	79.3888	high
AVPR2	1.45936	3.65561	10.8964	7.38671e-25	1.63465e-24	45.4691	high
SLC2A12	1.4594	7.11971	8.59866	1.1456e-16	1.7477e-16	26.828	high
TCEAL4	1.45949	10.0965	15.4719	4.15198e-44	8.73047e-43	89.4586	high
TMEM200A	1.45954	9.12154	10	1.62858e-21	2.99635e-21	37.8501	high
ST8SIA2	1.45968	2.63226	12.722	3.69376e-32	1.53176e-31	62.1352	high
ORAI2	1.46007	9.67687	16.1015	5.8193e-47	1.8845e-45	95.9879	high
CDON	1.46011	6.61439	14.0529	7.99418e-38	6.71219e-37	75.0832	high
ADA2	1.46024	9.28788	11.3615	1.1675e-26	2.92246e-26	49.5776	high
KIF17	1.46081	4.16992	15.8989	4.86396e-46	1.36424e-44	93.8777	high
THSD1	1.46094	6.14007	16.552	5.04569e-49	2.25883e-47	100.707	high
PLXDC1	1.46111	8.06367	18.93	4.04182e-60	7.45497e-58	126.109	high
MARK1	1.4616	6.29099	9.07238	2.99217e-18	4.8118e-18	30.4238	high
BOD1L1	1.46162	10.2614	14.5992	3.23549e-40	3.71468e-39	80.5556	high
GIMAP6	1.46164	8.00992	13.9004	3.66845e-37	2.80405e-36	73.5702	high
ACKR3	1.46174	8.96647	16.7113	9.33128e-50	4.64347e-48	102.385	high
CCR1	1.46195	7.53381	12.0922	1.42471e-29	4.58398e-29	56.228	high
USHBP1	1.46246	4.98971	18.5692	2.03246e-58	3.1071e-56	122.214	high
TMEM255A	1.46264	4.18751	10.6491	6.42904e-24	1.34634e-23	43.3266	high
SLC8A1	1.46301	7.82758	13.4302	3.84011e-35	2.27524e-34	68.9525	high
HCLS1	1.46331	9.11177	14.1879	2.06511e-38	1.88099e-37	76.4274	high
ALKAL1	1.46362	5.03237	8.59435	1.18352e-16	1.80506e-16	26.7959	high
OXTR	1.46372	5.8851	12.3702	1.04714e-30	3.74952e-30	58.8171	high
HAS1	1.46418	3.19937	9.08464	2.71788e-18	4.37734e-18	30.5187	high
MYH9	1.46446	15.237	18.2696	5.21217e-57	6.90979e-55	118.988	high
ALPK3	1.4647	8.28894	8.33154	8.41743e-16	1.2466e-15	24.8626	high
OSR1	1.46478	4.34999	8.66383	6.99517e-17	1.07519e-16	27.3143	high
TNFSF13B	1.46481	6.94142	10.4931	2.47952e-23	5.01789e-23	41.9904	high
TMEM59L	1.46492	2.9871	10.7194	3.48658e-24	7.42703e-24	43.9324	high
GPR162	1.46509	5.28658	17.6124	6.20074e-54	5.56721e-52	111.947	high
SYNPO	1.46517	10.785	17.6582	3.79496e-54	3.49982e-52	112.435	high
CAND2	1.46537	4.80981	15.6042	1.05098e-44	2.45649e-43	90.8238	high
PLEKHO1	1.46546	9.32556	17.2421	3.27622e-52	2.29728e-50	108.003	high
SAMD14	1.46606	5.81961	18.3725	1.71118e-57	2.34169e-55	120.095	high
SOBP	1.4662	6.63894	12.9968	2.6227e-33	1.2533e-32	64.7599	high
HEY2	1.46658	5.60762	16.4259	1.91185e-48	7.81741e-47	99.3829	high
STAB1	1.46671	9.99644	14.4703	1.19596e-39	1.27717e-38	79.257	high
LAMA5	1.46686	11.236	11.8088	1.97409e-28	5.73996e-28	53.6215	high
LRP12	1.46713	8.08748	13.2688	1.8651e-34	1.01798e-33	67.3837	high
WASHC1	1.4673	6.84246	12.6827	5.37817e-32	2.18907e-31	61.7624	high
GPR68	1.46738	7.48498	13.7458	1.70542e-36	1.19732e-35	72.0444	high
PDE1B	1.46759	5.24755	13.3977	5.28159e-35	3.07245e-34	68.6361	high
PCDHGA5	1.46774	3.76644	10.7763	2.12157e-24	4.57329e-24	44.4243	high
DPYD	1.46794	7.54672	10.5156	2.04257e-23	4.15742e-23	42.1823	high
UBE2QL1	1.46839	4.42272	11.2163	4.30749e-26	1.03768e-25	48.2841	high
CNR1	1.46846	3.17453	8.44322	3.67644e-16	5.51206e-16	25.6788	high
ZNF594	1.46874	6.25515	11.6236	1.08032e-27	2.9482e-27	51.9365	high
TMEM170B	1.46888	6.89335	11.0748	1.5236e-25	3.54115e-25	47.0326	high
FAXC	1.46896	4.92025	9.54278	7.03015e-20	1.19882e-19	34.1282	high
ZNF618	1.4695	8.38741	11.7346	3.9074e-28	1.111e-27	52.9446	high
EGR3	1.46986	7.44585	10.3956	5.72767e-23	1.13689e-22	41.1618	high
TCEA2	1.46995	7.43403	13.3131	1.20922e-34	6.74533e-34	67.8138	high
CAMSAP2	1.47042	9.43319	13.9731	1.77586e-37	1.41278e-36	74.2906	high
DTX3	1.47084	7.67855	14.3225	5.32753e-39	5.23165e-38	77.7731	high
LIMCH1	1.47088	8.62675	11.2685	2.69663e-26	6.58027e-26	48.7481	high
ATRNL1	1.47089	3.06193	9.43044	1.74196e-19	2.92725e-19	33.2317	high
WNT2	1.47172	7.86512	12.8008	1.73467e-32	7.48615e-32	62.8852	high
AHNAK2	1.47175	9.19133	8.79449	2.58111e-17	4.02526e-17	28.2976	high
LOXHD1	1.47178	2.35973	12.9809	3.0594e-33	1.44933e-32	64.6071	high
ZNF66	1.47217	5.08502	9.11182	2.19552e-18	3.54513e-18	30.7293	high
FCGR1A	1.47287	5.15464	11.0274	2.32089e-25	5.32278e-25	46.6157	high
ZNF365	1.47298	2.52462	10.5483	1.54072e-23	3.15983e-23	42.4614	high
MPP2	1.47368	5.28023	14.0393	9.15908e-38	7.60374e-37	74.9481	high
NEXMIF	1.47386	2.20548	9.75614	1.23075e-20	2.17366e-20	35.8504	high
FAM72D	1.47399	4.29615	10.7342	3.0643e-24	6.54722e-24	44.0602	high
DPYSL4	1.47415	4.07206	10.8453	1.15816e-24	2.53545e-24	45.0237	high
ITGA10	1.47417	4.60133	13.3843	6.02539e-35	3.48245e-34	68.5053	high
PRPH2	1.47443	3.75398	13.8999	3.68553e-37	2.81533e-36	73.5656	high
TRPV4	1.4748	5.8829	13.9525	2.18221e-37	1.71118e-36	74.086	high
PHACTR3	1.475	5.33828	7.21345	2.13725e-12	2.88681e-12	17.1555	high
NPIPB15	1.47518	5.50268	6.22005	1.08161e-09	1.36156e-09	11.0648	high
ZIK1	1.47569	4.44059	15.1509	1.14568e-42	1.88931e-41	86.1621	high
DOCK2	1.47574	8.13669	11.5376	2.36694e-27	6.27082e-27	51.1591	high
APLP1	1.47609	5.10218	12.9817	3.03524e-33	1.43936e-32	64.615	high
HS6ST1	1.4762	9.75488	16.838	2.43065e-50	1.31356e-48	103.722	high
AJAP1	1.47621	3.56273	12.7851	2.01612e-32	8.64364e-32	62.736	high
HLA-DQA2	1.47628	7.048	6.94702	1.21872e-11	1.61466e-11	15.4492	high
ARHGAP6	1.47634	6.89953	9.88077	4.39591e-21	7.92881e-21	36.8682	high
LDOC1	1.47641	6.15769	15.044	3.43698e-42	5.21665e-41	85.0706	high
IGDCC4	1.47647	6.94953	14.6863	1.33407e-40	1.61468e-39	81.4357	high
SERPINA10	1.47666	4.09004	6.09507	2.24705e-09	2.8039e-09	10.3522	high
HLTF	1.47676	8.04388	9.83837	6.2456e-21	1.1183e-20	36.521	high
P2RY14	1.477	5.63046	11.3923	8.8436e-27	2.23914e-26	49.8529	high
ADAMTS10	1.47723	6.38584	14.7553	6.60636e-41	8.32862e-40	82.1338	high
MAP10	1.47741	4.75083	9.10906	2.24375e-18	3.62266e-18	30.7079	high
PCDHGB6	1.47744	4.98918	9.69641	2.00969e-20	3.51487e-20	35.3657	high
PLOD2	1.47767	10.886	13.0185	2.12543e-33	1.02929e-32	64.9686	high
TSPAN9	1.47839	9.88364	20.1667	5.54738e-66	2.04638e-63	139.532	high
PRX	1.4785	6.33066	15.2954	2.58025e-43	4.72323e-42	87.6432	high
EEA1	1.47851	10.0015	12.1794	6.30202e-30	2.09602e-29	57.0369	high
RAMP3	1.47884	8.09325	17.5662	1.01817e-53	8.86019e-52	111.454	high
PCDHB15	1.47901	5.30336	12.8037	1.68636e-32	7.28696e-32	62.9132	high
ROCK1	1.47906	10.2082	14.0067	1.26971e-37	1.03486e-36	74.6238	high
MKX	1.47973	5.18415	10.6624	5.73021e-24	1.20371e-23	43.4405	high
DCLK3	1.48	4.28967	16.3214	5.75783e-48	2.19561e-46	98.2871	high
SDK2	1.48006	5.72082	10.3558	8.05256e-23	1.58354e-22	40.8247	high
KL	1.48012	4.54875	10.7509	2.64959e-24	5.68405e-24	44.2042	high
PTPN14	1.48016	9.01723	14.7	1.16044e-40	1.41973e-39	81.5742	high
TBC1D9	1.48017	8.52951	14.5103	7.97309e-40	8.72874e-39	79.6597	high
KCNJ5	1.48076	4.65905	9.76074	1.18502e-20	2.09421e-20	35.8878	high
DOC2B	1.48079	7.2232	9.53105	7.73181e-20	1.31741e-19	34.0342	high
FMO3	1.48091	4.80748	12.5836	1.38438e-31	5.3929e-31	60.8244	high
CDH19	1.48174	2.47375	7.75604	5.28803e-14	7.44298e-14	20.7881	high
PCDHB13	1.48233	5.7914	10.4322	4.18797e-23	8.37545e-23	41.4717	high
RGS2	1.48256	8.87699	13.1205	7.90598e-34	4.00229e-33	65.9501	high
MINDY2	1.48272	8.68196	13.0323	1.86004e-33	9.07246e-33	65.101	high
CFL2	1.48275	8.1144	14.1395	3.3561e-38	2.97543e-37	75.9452	high
SHISA4	1.48322	6.80805	14.4886	9.93245e-40	1.07284e-38	79.4414	high
FAM124A	1.48332	5.43301	12.4704	4.0592e-31	1.51686e-30	59.7572	high
ZNF304	1.48381	5.99846	11.3358	1.47208e-26	3.65896e-26	49.3479	high
FRAS1	1.48456	7.18944	8.02054	8.10278e-15	1.1674e-14	22.6331	high
DDIT4L	1.4846	3.70921	8.47291	2.94596e-16	4.43173e-16	25.897	high
CLEC3B	1.4847	4.97618	13.9808	1.64358e-37	1.31494e-36	74.3675	high
JAZF1	1.48492	7.0383	13.7132	2.35557e-36	1.62817e-35	71.7237	high
IFIT1	1.48499	7.79396	10.4261	4.41196e-23	8.81302e-23	41.4201	high
GOLGA4	1.48566	11.3757	12.4112	7.11052e-31	2.5848e-30	59.2011	high
TXLNB	1.48603	3.74749	10.8969	7.35424e-25	1.62768e-24	45.4734	high
PLEKHG2	1.48668	9.15761	17.7711	1.12651e-54	1.0986e-52	113.643	high
PLPP7	1.48682	5.15367	16.6533	1.72652e-49	8.25278e-48	101.773	high
PI16	1.48697	3.38739	8.01693	8.31528e-15	1.19771e-14	22.6077	high
ABCA1	1.48738	9.38616	12.7455	2.94932e-32	1.23634e-31	62.3585	high
SOGA1	1.48745	10.2554	14.3896	2.70552e-39	2.74745e-38	78.4461	high
CMKLR1	1.48811	7.54162	12.186	5.92542e-30	1.97697e-29	57.0981	high
SAMD4A	1.48901	8.58563	14.2568	1.03241e-38	9.7544e-38	77.116	high
KCNA5	1.4891	3.29532	14.2522	1.08137e-38	1.01774e-37	77.07	high
PAPPA2	1.48918	2.92102	8.94559	8.04351e-18	1.2749e-17	29.4478	high
FOXF1	1.48937	8.6385	14.6655	1.64929e-40	1.97647e-39	81.225	high
CC2D2A	1.49046	7.61877	12.2416	3.5154e-30	1.19689e-29	57.6159	high
OPCML	1.49074	3.15303	10.5525	1.48518e-23	3.04813e-23	42.4977	high
CD84	1.49101	7.54539	9.93311	2.84572e-21	5.16627e-21	37.2982	high
CACHD1	1.49106	7.61547	12.59	1.30264e-31	5.09203e-31	60.8848	high
ANKRD6	1.49108	5.36385	12.6141	1.035e-31	4.09298e-31	61.1129	high
RASSF9	1.49158	5.11734	8.82971	1.96938e-17	3.08317e-17	28.5644	high
KIF1A	1.49163	3.53903	8.28681	1.17026e-15	1.72335e-15	24.5381	high
LHX6	1.49167	6.13495	14.0444	8.70453e-38	7.25001e-37	74.9987	high
HERC5	1.49197	6.55035	11.768	2.87263e-28	8.2452e-28	53.2496	high
PCDHB8	1.49202	2.86644	8.34226	7.77642e-16	1.15318e-15	24.9407	high
ENG	1.49256	10.8267	18.5852	1.70908e-58	2.68325e-56	122.386	high
IKBKG	1.49256	7.13831	16.6582	1.63888e-49	7.85596e-48	101.825	high
MEGF8	1.4928	10.2408	17.5223	1.63211e-53	1.39876e-51	110.985	high
RCAN2	1.49303	7.61065	15.6376	7.42963e-45	1.7807e-43	91.1684	high
CLIP3	1.49317	7.81829	15.3104	2.20973e-43	4.107e-42	87.7973	high
HOXD10	1.49363	5.52004	7.99773	9.54273e-15	1.37218e-14	22.4722	high
ST8SIA4	1.49418	7.41738	12.8561	1.01948e-32	4.52275e-32	63.4126	high
KLF9	1.49425	9.21842	12.9906	2.7865e-33	1.32783e-32	64.6998	high
ESAM	1.49446	9.04306	18.1707	1.51754e-56	1.88765e-54	117.925	high
CR1	1.49482	5.18706	8.55216	1.62637e-16	2.46674e-16	26.4826	high
NR2F1	1.49494	8.33315	13.1277	7.37064e-34	3.74468e-33	66.0197	high
ZNF287	1.49502	5.62474	12.8508	1.07302e-32	4.74416e-32	63.3618	high
CLEC4E	1.49515	4.86167	8.81304	2.23855e-17	3.4965e-17	28.438	high
WIPF1	1.49532	9.671	14.2831	7.92643e-39	7.60337e-38	77.3785	high
CHD6	1.49578	10.4343	14.7609	6.23754e-41	7.89886e-40	82.1909	high
CTSG	1.49583	3.38239	8.02935	7.60572e-15	1.09644e-14	22.6954	high
STRA6	1.49636	7.42116	8.52931	1.93098e-16	2.92248e-16	26.3133	high
RTN1	1.49638	5.94596	11.814	1.88214e-28	5.48103e-28	53.6688	high
PLXNB3	1.4965	5.50386	9.07303	2.97707e-18	4.78842e-18	30.4287	high
ZC3H13	1.49663	11.113	15.0811	2.34768e-42	3.66831e-41	85.4493	high
FPR3	1.49666	8.34302	10.7045	3.97199e-24	8.43247e-24	43.8034	high
ZNF385B	1.49701	2.70447	10.104	6.80869e-22	1.27806e-21	38.7126	high
RASL10B	1.4973	5.55302	9.54435	6.94159e-20	1.18396e-19	34.1407	high
TMEM233	1.49765	3.86866	15.4419	5.66725e-44	1.1685e-42	89.1494	high
MAPK8IP1	1.49844	6.93524	13.9055	3.48446e-37	2.67184e-36	73.6213	high
ANKRD65	1.4985	5.10986	13.2317	2.67998e-34	1.43505e-33	67.0238	high
ELOVL2	1.49858	3.26426	11.0018	2.91188e-25	6.63689e-25	46.391	high
KLHDC8A	1.4987	4.5605	16.2962	7.50839e-48	2.75779e-46	98.0232	high
ZSCAN18	1.49916	6.95293	10.7014	4.08067e-24	8.6567e-24	43.7766	high
SCARA3	1.49921	7.46052	12.9062	6.2917e-33	2.86307e-32	63.8916	high
EDA2R	1.49971	5.09136	10.246	2.0516e-22	3.94847e-22	39.8993	high
SH3RF3	1.50018	8.09347	16.3068	6.7137e-48	2.49835e-46	98.1344	high
TMEM108	1.50022	3.73421	14.8371	2.86424e-41	3.79121e-40	82.9641	high
ITGAV	1.50029	11.3992	14.0815	6.00556e-38	5.13392e-37	75.3673	high
KANK2	1.50034	10.588	19.8111	2.71617e-64	8.23049e-62	135.663	high
KRT17	1.50082	8.16669	7.54805	2.23648e-13	3.10132e-13	19.3711	high
FZD4	1.5011	8.56522	17.2071	4.76365e-52	3.28595e-50	107.631	high
DCLK2	1.50126	6.2604	14.0911	5.45183e-38	4.68178e-37	75.4634	high
HRH2	1.50132	5.61836	11.9814	3.99626e-29	1.23453e-28	55.2052	high
PLCB1	1.50163	8.69638	11.2445	3.34524e-26	8.11514e-26	48.5346	high
ADGRB3	1.50195	2.20619	10.67	5.36433e-24	1.13035e-23	43.5058	high
SPRED3	1.5022	5.26703	13.8797	4.5051e-37	3.4037e-36	73.3662	high
CST4	1.50234	2.81271	9.06872	3.07929e-18	4.95002e-18	30.3954	high
VIM	1.50237	12.0729	17.0669	2.12547e-51	1.33582e-49	106.144	high
RAB3C	1.50249	3.49877	9.24032	7.95783e-19	1.30558e-18	31.7313	high
TM4SF18	1.50253	6.77339	16.3556	4.01417e-48	1.56589e-46	98.6456	high
RGL1	1.50253	8.46051	16.2128	1.806e-47	6.27993e-46	97.1509	high
PLVAP	1.50274	11.1975	16.9121	1.10513e-50	6.1485e-49	104.505	high
LRRC17	1.50277	5.34874	13.6337	5.17531e-36	3.42779e-35	70.9422	high
HAS2	1.503	7.69673	11.9191	7.12344e-29	2.15276e-28	54.6321	high
GIMAP4	1.50378	8.22405	13.4743	2.49102e-35	1.51018e-34	69.3821	high
ADAM19	1.50382	10.1427	14.9882	6.09414e-42	8.90711e-41	84.5015	high
GDF6	1.50391	2.60442	9.85353	5.50921e-21	9.89163e-21	36.645	high
S100A8	1.50391	6.59156	9.24235	7.83011e-19	1.285e-18	31.7473	high
PDK4	1.50397	8.64221	11.3873	9.25227e-27	2.33947e-26	49.8081	high
PRG4	1.50417	3.24605	9.94859	2.50159e-21	4.55808e-21	37.4256	high
CARD11	1.50435	7.99249	8.67066	6.64144e-17	1.02147e-16	27.3655	high
AFF3	1.50483	4.72559	10.8885	7.92015e-25	1.75065e-24	45.4	high
SCN3B	1.50529	3.68519	11.1012	1.20427e-25	2.81323e-25	47.2656	high
FBLN7	1.50545	4.99398	16.3131	6.28757e-48	2.35008e-46	98.1996	high
TNS3	1.50596	12.0491	19.2365	1.43853e-61	3.25472e-59	129.426	high
PPP2R2B	1.50596	3.96752	11.538	2.35717e-27	6.24688e-27	51.1632	high
IQSEC3	1.50602	4.3283	12.2386	3.61898e-30	1.23042e-29	57.5871	high
SMOC2	1.50602	10.2081	8.92999	9.07825e-18	1.43542e-17	29.3284	high
SIRPB2	1.50605	5.41199	11.9108	7.69425e-29	2.31702e-28	54.5557	high
LRRN2	1.50624	5.9109	10.6858	4.67469e-24	9.87856e-24	43.6421	high
COPZ2	1.50745	7.08174	15.3878	9.92423e-44	1.94687e-42	88.5927	high
OSBPL6	1.50754	5.04936	10.9546	4.42031e-25	9.93355e-25	45.9776	high
KCNB1	1.50765	3.48873	11.3611	1.17127e-26	2.93145e-26	49.5744	high
LRRN1	1.50784	4.91879	6.90102	1.6375e-11	2.16172e-11	15.1599	high
ZBTB47	1.5079	8.26716	17.2701	2.42878e-52	1.73899e-50	108.301	high
TMOD2	1.50802	7.71081	11.9823	3.96401e-29	1.22479e-28	55.2133	high
SRPX	1.50873	6.76254	13.2176	3.07284e-34	1.63151e-33	66.8881	high
ZNF610	1.50878	4.56251	10.1241	5.7487e-22	1.08244e-21	38.88	high
PLCL1	1.50934	5.94834	13.094	1.02265e-33	5.12352e-33	65.6947	high
CCL2	1.50953	8.2521	12.1977	5.30854e-30	1.77709e-29	57.2071	high
SVIL	1.51002	10.846	17.0744	1.96272e-51	1.23812e-49	106.223	high
NOVA2	1.51033	5.97906	17.8204	6.63102e-55	6.58022e-53	114.17	high
SOX2	1.51072	3.28954	5.83247	1.00399e-08	1.23294e-08	8.89552	high
CCDC89	1.51076	3.51833	13.4991	1.95138e-35	1.19888e-34	69.6245	high
DST	1.51089	11.4977	12.9536	3.9818e-33	1.85777e-32	64.3456	high
ITGA1	1.51106	10.8785	16.36	3.83262e-48	1.50198e-46	98.6916	high
TMOD1	1.51225	4.79307	11.0249	2.37246e-25	5.4364e-25	46.5939	high
IL7R	1.51262	8.79375	11.0605	1.72917e-25	3.99921e-25	46.9072	high
CSF1R	1.51302	9.54272	13.3406	9.24773e-35	5.22038e-34	68.08	high
PGF	1.51307	8.0845	15.898	4.9096e-46	1.37477e-44	93.8684	high
KIF26A	1.51308	7.36487	8.82367	2.06294e-17	3.22636e-17	28.5186	high
PCDHA10	1.51356	2.75061	10.8618	1.00201e-24	2.20219e-24	45.1671	high
TPST1	1.51374	7.33761	14.0551	7.82107e-38	6.5766e-37	75.105	high
DPY19L2	1.51387	3.29307	10.8343	1.2755e-24	2.78558e-24	44.9281	high
AHNAK	1.51439	13.6498	13.2628	1.97736e-34	1.07717e-33	67.3256	high
MSC	1.51498	7.07736	16.5863	3.50746e-49	1.62175e-47	101.068	high
ZNF331	1.51516	7.42962	11.8508	1.33975e-28	3.95035e-28	54.0058	high
VSTM2L	1.51575	5.26402	7.66282	1.01292e-13	1.41514e-13	20.1493	high
ADORA1	1.51583	5.6207	12.5958	1.23221e-31	4.82897e-31	60.9399	high
PLEKHH2	1.51615	6.34096	10.9387	5.08896e-25	1.13909e-24	45.8381	high
MAMLD1	1.51698	6.05971	12.7168	3.87988e-32	1.60462e-31	62.0864	high
PDLIM3	1.51701	8.40095	12.2182	4.38141e-30	1.47809e-29	57.3975	high
CCR8	1.51711	3.59444	11.1642	6.86217e-26	1.62973e-25	47.8228	high
UCHL1	1.51749	6.29011	10.1376	5.12992e-22	9.69049e-22	38.9927	high
ZNF418	1.51777	3.61343	12.4997	3.07569e-31	1.16297e-30	60.0324	high
ZBTB10	1.51783	9.30044	10.7966	1.77549e-24	3.84388e-24	44.6006	high
PDZRN3	1.51789	8.54297	13.3507	8.37045e-35	4.74755e-34	68.179	high
PLAT	1.51795	10.4686	18.1703	1.524e-56	1.88765e-54	117.921	high
LAMB1	1.51814	12.4673	17.3869	6.96062e-53	5.34456e-51	109.543	high
LILRA6	1.51855	5.22587	11.6285	1.03273e-27	2.82424e-27	51.9812	high
PARD3B	1.51868	9.16939	14.9787	6.71927e-42	9.76193e-41	84.4045	high
CPE	1.519	9.22332	9.55018	6.621e-20	1.13007e-19	34.1874	high
SERPINI1	1.51925	6.39857	13.0533	1.51744e-33	7.47228e-33	65.303	high
SORBS2	1.51926	9.08421	10.5932	1.04466e-23	2.16233e-23	42.846	high
LAMB2	1.51929	11.3779	17.0041	4.15045e-51	2.50637e-49	105.479	high
DENND5A	1.51976	9.57872	16.9995	4.36e-51	2.62358e-49	105.43	high
PCDHB7	1.52073	4.30514	13.5745	9.28455e-36	5.95651e-35	70.3619	high
KRBA1	1.52131	5.68836	12.5579	1.76899e-31	6.84404e-31	60.5812	high
FEZ1	1.52152	6.89123	18.416	1.06887e-57	1.52417e-55	120.563	high
RUNX2	1.52161	7.8052	12.7652	2.44172e-32	1.03479e-31	62.5459	high
GPR4	1.52215	7.27186	18.4691	6.01378e-58	8.72204e-56	121.135	high
KMT2D	1.52228	11.5858	15.5753	1.41931e-44	3.24586e-43	90.5252	high
PWP2	1.52235	4.9291	7.95809	1.26705e-14	1.81379e-14	22.1932	high
CYBRD1	1.5224	9.9081	12.0639	1.85441e-29	5.90275e-29	55.9666	high
RTL8B	1.5238	6.71637	15.4605	4.67155e-44	9.71464e-43	89.3414	high
ADAM33	1.52393	5.82515	10.5541	1.4645e-23	3.00679e-23	42.5116	high
ZMAT1	1.52404	5.76065	8.60506	1.09157e-16	1.66603e-16	26.8756	high
BHLHE22	1.5241	4.73691	12.1413	9.00846e-30	2.9539e-29	56.6826	high
TRAM1L1	1.52477	4.10003	11.7036	5.1942e-28	1.45976e-27	52.6624	high
PAPLN	1.52477	7.32423	13.5558	1.11579e-35	7.06223e-35	70.1795	high
SHANK3	1.52527	8.78508	16.9387	8.33026e-51	4.79173e-49	104.786	high
PCOLCE	1.52538	9.71087	15.6388	7.33371e-45	1.76319e-43	91.1814	high
GNG2	1.52568	7.67864	14.6883	1.30754e-40	1.58484e-39	81.4556	high
OLFM1	1.52571	6.51645	12.4494	4.9529e-31	1.83546e-30	59.5598	high
FHOD3	1.5261	6.81572	10.2267	2.41566e-22	4.63493e-22	39.7377	high
FOXC2	1.52611	3.81333	10.4729	2.94977e-23	5.94896e-23	41.8186	high
MLLT11	1.52628	5.50052	14.8585	2.30215e-41	3.0955e-40	83.1811	high
CSGALNACT1	1.52635	8.13218	14.8447	2.6504e-41	3.52189e-40	83.0411	high
RORA	1.52636	7.33689	11.8943	8.95798e-29	2.67997e-28	54.4049	high
SLFN5	1.52656	9.58581	11.8226	1.73806e-28	5.07626e-28	53.7478	high
IFI44L	1.52693	7.63082	8.36837	6.41107e-16	9.53792e-16	25.1309	high
PPP1R18	1.52713	10.2414	16.9137	1.08658e-50	6.10538e-49	104.522	high
TMEM100	1.52808	3.91124	10.3951	5.75538e-23	1.14199e-22	41.1571	high
RFTN1	1.52827	9.22429	18.0317	6.80603e-56	7.54847e-54	116.433	high
KCNJ8	1.52828	6.47729	16.3146	6.18859e-48	2.32332e-46	98.2154	high
DOCK4	1.52938	7.79008	13.5133	1.69602e-35	1.05151e-34	69.7638	high
CLEC1A	1.52955	5.06427	15.0887	2.17271e-42	3.40432e-41	85.5262	high
TREM1	1.52979	6.64343	9.17125	1.37473e-18	2.2364e-18	31.1915	high
RFLNB	1.53152	8.57702	19.9701	4.77212e-65	1.55727e-62	137.392	high
SEMA6B	1.53254	7.95815	16.7318	7.50946e-50	3.77006e-48	102.601	high
PSD	1.53266	6.2628	12.0189	2.82094e-29	8.83673e-29	55.5506	high
SIX2	1.534	3.7974	7.4701	3.8103e-13	5.25282e-13	18.8478	high
SYT3	1.53409	2.23102	12.215	4.51543e-30	1.52149e-29	57.3676	high
UTRN	1.53419	10.6802	13.2434	2.38918e-34	1.28869e-33	67.1378	high
MAN1C1	1.53464	7.49376	14.8947	1.58881e-41	2.17423e-40	83.5495	high
DSEL	1.5349	4.98441	12.6271	9.1473e-32	3.63684e-31	61.2355	high
NDN	1.535	7.72843	15.5386	2.07829e-44	4.56821e-43	90.1462	high
DOCK10	1.53515	7.71815	12.802	1.71513e-32	7.40579e-32	62.8964	high
THBD	1.53516	8.65586	18.4985	4.37329e-58	6.45308e-56	121.452	high
FCGR3A	1.5358	9.26253	9.70457	1.87964e-20	3.29329e-20	35.4318	high
CSF1	1.53613	9.28649	17.1821	6.21927e-52	4.23835e-50	107.366	high
SLC16A2	1.53615	7.17097	12.4308	5.90805e-31	2.17329e-30	59.3848	high
MAGEH1	1.5362	7.46821	16.1471	3.60581e-47	1.20447e-45	96.4637	high
PTH1R	1.53624	3.42662	13.4525	3.08357e-35	1.84633e-34	69.1703	high
MAF	1.53632	8.90931	15.1289	1.43691e-42	2.33553e-41	85.937	high
GPSM1	1.53638	7.21528	14.2649	9.51676e-39	9.02682e-38	77.1969	high
MFGE8	1.53695	11.0715	17.6881	2.74946e-54	2.56349e-52	112.756	high
TCAF1	1.53729	9.17887	15.1566	1.08003e-42	1.78974e-41	86.2207	high
MAPT	1.53737	4.83129	9.65564	2.8054e-20	4.87305e-20	35.036	high
TUBB6	1.53765	9.497	17.4653	3.00637e-53	2.45265e-51	110.378	high
WNT9A	1.53773	5.62497	12.5205	2.52246e-31	9.63829e-31	60.2291	high
TNFSF4	1.53805	6.75858	11.6964	5.54679e-28	1.55525e-27	52.5973	high
C3orf14	1.53813	5.895	9.21565	9.67642e-19	1.5831e-18	31.5382	high
SCN4B	1.53815	5.47223	13.6101	6.53442e-36	4.27953e-35	70.7107	high
SFMBT2	1.53819	6.82661	12.5291	2.3246e-31	8.90632e-31	60.3102	high
ARHGEF6	1.53819	8.02902	14.2035	1.76551e-38	1.62115e-37	76.5831	high
APCDD1L	1.53846	3.23141	9.15635	1.54627e-18	2.51256e-18	31.0754	high
SLC45A1	1.53859	4.77974	15.9973	1.73612e-46	5.27962e-45	94.9016	high
GSTT2B	1.53883	3.36538	10.5318	1.77648e-23	3.63062e-23	42.3205	high
SMIM10L2B	1.5391	3.71	15.0646	2.78114e-42	4.29811e-41	85.2809	high
DIP2C	1.53999	8.83299	15.6022	1.07314e-44	2.50139e-43	90.803	high
RGS16	1.54041	9.06106	15.6376	7.42847e-45	1.7807e-43	91.1686	high
KLHL38	1.54093	2.18204	12.9375	4.65175e-33	2.14791e-32	64.1913	high
COL27A1	1.54096	9.12442	11.3506	1.28823e-26	3.21234e-26	49.4801	high
SHC4	1.54118	4.07514	13.8729	4.82475e-37	3.62904e-36	73.2981	high
NBPF14	1.54149	5.79909	15.3011	2.43212e-43	4.4617e-42	87.702	high
PKNOX2	1.54191	3.55508	13.1547	5.66854e-34	2.92814e-33	66.2803	high
GJA4	1.54196	7.45088	17.2401	3.34748e-52	2.33759e-50	107.982	high
LARP6	1.54209	7.03172	13.1573	5.53001e-34	2.85919e-33	66.3048	high
MAP7D3	1.54219	7.41094	12.3879	8.86514e-31	3.19593e-30	58.9823	high
ARHGAP31	1.54271	8.8202	15.1095	1.75381e-42	2.8023e-41	85.739	high
MNDA	1.54274	6.81482	10.8174	1.47979e-24	3.21766e-24	44.781	high
SEMA5B	1.54297	5.40237	15.9987	1.71054e-46	5.22054e-45	94.9163	high
GNG4	1.54307	8.64401	5.72952	1.77912e-08	2.17256e-08	8.33965	high
NPTX1	1.54326	3.5752	8.90929	1.06575e-17	1.68135e-17	29.1702	high
STOX2	1.54387	4.28989	12.929	5.05167e-33	2.32687e-32	64.1094	high
UBE2E2	1.54467	7.18805	13.9636	1.953e-37	1.53998e-36	74.1962	high
SULT1C4	1.54472	5.21227	9.50085	9.87244e-20	1.67408e-19	33.7927	high
CPED1	1.54492	7.51317	12.2604	2.94692e-30	1.01064e-29	57.7908	high
RAB3IL1	1.54499	7.60411	15.7854	1.59239e-45	4.16996e-44	92.6991	high
FOXS1	1.54554	5.78228	16.0073	1.56359e-46	4.78928e-45	95.0056	high
MAP1LC3B2	1.54559	4.79008	13.622	5.80953e-36	3.82397e-35	70.8274	high
RAPGEF4	1.54569	6.64945	13.5095	1.76181e-35	1.08871e-34	69.726	high
CTSK	1.54572	10.9175	14.7363	8.01278e-41	9.98303e-40	81.9421	high
UNC13A	1.54615	4.66218	11.1249	9.74638e-26	2.28908e-25	47.4752	high
PDPN	1.5464	9.40768	14.8514	2.47431e-41	3.30586e-40	83.1094	high
TRO	1.54659	6.13638	16.9848	5.1012e-51	3.03727e-49	105.274	high
EPYC	1.54743	3.42706	6.57708	1.25493e-10	1.62e-10	13.1676	high
ZNF285	1.54786	4.22	8.18786	2.41497e-15	3.52422e-15	23.8247	high
ADAMTS14	1.54799	7.98314	17.1723	6.90774e-52	4.65149e-50	107.262	high
PCDHB10	1.5481	5.61503	13.1097	8.77965e-34	4.41821e-33	65.8461	high
SHANK1	1.5483	3.678	12.4082	7.31234e-31	2.65192e-30	59.1733	high
ARNT2	1.54936	6.944	10.7946	1.80639e-24	3.91027e-24	44.5835	high
ARL4C	1.54944	9.79212	13.5569	1.10446e-35	6.99575e-35	70.1896	high
KLHL5	1.54965	8.31757	14.8334	2.97478e-41	3.92833e-40	82.9264	high
PPP1R12B	1.54976	10.3493	13.2534	2.16712e-34	1.17488e-33	67.2347	high
KCTD12	1.55062	10.2221	11.447	5.38952e-27	1.38441e-26	50.3436	high
RGS5	1.55064	7.8273	5.22244	2.63479e-07	3.13006e-07	5.72878	high
SMTNL2	1.5508	4.62317	8.9049	1.10258e-17	1.73818e-17	29.1367	high
TMEM178B	1.551	6.09227	6.54526	1.52641e-10	1.96732e-10	12.9762	high
DLX5	1.55102	2.8299	9.40676	2.10718e-19	3.53118e-19	33.0437	high
HDAC9	1.55108	6.6172	11.4716	4.30947e-27	1.11526e-26	50.5653	high
ALDH1L2	1.55226	7.57908	12.3293	1.54106e-30	5.4389e-30	58.4338	high
VANGL2	1.55299	8.41226	8.94947	7.80522e-18	1.23805e-17	29.4775	high
CCDC136	1.55311	5.57156	12.0016	3.31339e-29	1.02938e-28	55.3911	high
ITGA8	1.55317	6.729	14.7111	1.03643e-40	1.27259e-39	81.6864	high
PRIMA1	1.55339	3.23005	8.37111	6.28196e-16	9.34829e-16	25.1509	high
LRRC37A	1.55342	3.27513	11.0451	1.98292e-25	4.56866e-25	46.7716	high
CYP27C1	1.5535	3.38463	12.2676	2.75589e-30	9.47036e-30	57.8573	high
RASGRP3	1.5539	7.63028	14.9674	7.54715e-42	1.08716e-40	84.2891	high
LBH	1.554	10.5157	19.1326	4.45741e-61	9.338e-59	128.302	high
SIX1	1.55449	3.98018	10.4687	3.05936e-23	6.16633e-23	41.7825	high
CSGALNACT2	1.55481	8.96516	15.6028	1.06702e-44	2.49054e-43	90.8087	high
PAMR1	1.55503	6.96983	18.8087	1.51087e-59	2.64309e-57	124.798	high
LRRC8C	1.55514	7.68893	14.5259	6.81122e-40	7.51005e-39	79.8162	high
CAP2	1.55529	6.78175	14.1753	2.34289e-38	2.11921e-37	76.3021	high
RASL12	1.55543	7.32678	18.132	2.30484e-56	2.75429e-54	117.51	high
NLRP1	1.55603	7.63672	13.8939	3.91277e-37	2.98006e-36	73.5062	high
ADCY2	1.55612	4.69493	12.4233	6.34384e-31	2.32402e-30	59.3142	high
CLEC5A	1.55628	5.69563	9.5778	5.29067e-20	9.07576e-20	34.4091	high
WDFY4	1.55636	7.16694	11.7299	4.07802e-28	1.15719e-27	52.9023	high
ABCA8	1.55656	4.56077	8.6581	7.30619e-17	1.12259e-16	27.2714	high
GXYLT2	1.55668	6.87861	10.9018	7.04279e-25	1.56058e-24	45.5163	high
SERTAD4	1.5567	6.41811	10.5462	1.56816e-23	3.21254e-23	42.4439	high
NAV1	1.55673	9.52941	14.6558	1.81999e-40	2.16573e-39	81.1271	high
RIMKLB	1.55708	6.64509	12.5014	3.02617e-31	1.14521e-30	60.0485	high
SOCS3	1.55773	10.5457	16.0087	1.53998e-46	4.72549e-45	95.0207	high
EDNRB	1.55802	7.87189	14.6185	2.65924e-40	3.10348e-39	80.7504	high
GEM	1.55851	9.15747	15.8805	5.89417e-46	1.63696e-44	93.6868	high
KIF3C	1.55876	8.28335	17.4837	2.46634e-53	2.07185e-51	110.575	high
CCDC3	1.55925	8.52973	20.0119	3.02252e-65	1.02578e-62	137.846	high
TRIM9	1.55996	4.07407	10.4795	2.78697e-23	5.62532e-23	41.8747	high
CDKL5	1.56014	7.96434	13.257	2.09354e-34	1.13717e-33	67.269	high
NLGN2	1.56062	8.40041	15.157	1.07578e-42	1.78445e-41	86.2246	high
HSPA12B	1.56158	6.93501	17.6418	4.52263e-54	4.10399e-52	112.261	high
USP51	1.56174	4.34319	13.77	1.34119e-36	9.53276e-36	72.2829	high
SAMD11	1.56177	5.92383	13.3393	9.36539e-35	5.28505e-34	68.0675	high
ICOSLG	1.56187	4.69941	9.24108	7.90989e-19	1.29797e-18	31.7373	high
CPT1C	1.56219	5.79863	17.5046	1.97241e-53	1.67349e-51	110.797	high
DYNC2H1	1.56294	6.0848	10.9424	4.92453e-25	1.10316e-24	45.8706	high
LAYN	1.56301	6.94235	15.6137	9.5246e-45	2.24476e-43	90.9216	high
POU2F2	1.56395	6.82594	13.9508	2.2175e-37	1.73565e-36	74.0701	high
PRSS35	1.56431	3.20181	11.783	2.50253e-28	7.20974e-28	53.3864	high
FAM20C	1.56459	9.355	16.4686	1.21815e-48	5.10391e-47	99.8309	high
SOX11	1.56494	4.43763	11.5615	1.90432e-27	5.08408e-27	51.3747	high
KLF7	1.56512	9.27061	13.4407	3.46352e-35	2.05786e-34	69.0549	high
PDGFD	1.5654	7.02549	13.5807	8.72792e-36	5.61851e-35	70.4233	high
ADCYAP1R1	1.5668	2.22567	9.90578	3.57159e-21	6.46191e-21	37.0735	high
ARHGAP28	1.56762	5.37685	12.4103	7.17131e-31	2.60467e-30	59.1926	high
ANKRD35	1.56782	4.49079	15.5535	1.78055e-44	3.98604e-43	90.2999	high
SIX4	1.56832	5.00005	10.4614	3.25695e-23	6.55213e-23	41.7205	high
DZIP1L	1.5687	5.38808	14.9447	9.51994e-42	1.34957e-40	84.0584	high
LIN7A	1.5688	5.99795	9.49625	1.02465e-19	1.73648e-19	33.7559	high
MACF1	1.56969	12.0775	15.3093	2.23521e-43	4.14981e-42	87.7859	high
PTGIR	1.57008	5.66145	18.486	5.00702e-58	7.32449e-56	121.317	high
ST8SIA1	1.57016	5.24648	13.5521	1.15779e-35	7.31443e-35	70.1428	high
RYR2	1.57024	6.03144	9.49331	1.0493e-19	1.77753e-19	33.7325	high
NOVA1	1.57064	3.64245	9.97575	1.99453e-21	3.6542e-21	37.6496	high
ARHGAP20	1.57076	4.27088	11.4757	4.15554e-27	1.07723e-26	50.6013	high
STARD9	1.57101	7.35771	13.5576	1.09624e-35	6.95328e-35	70.197	high
RARB	1.57102	6.1745	14.4729	1.1645e-39	1.24749e-38	79.2834	high
AKAP6	1.57118	6.07343	12.889	7.42947e-33	3.35027e-32	63.7266	high
ARL10	1.57128	6.74769	13.8657	5.17961e-37	3.87705e-36	73.2276	high
TTC28	1.57164	7.68132	15.0523	3.158e-42	4.83211e-41	85.1547	high
ROBO2	1.57215	6.55633	8.7531	3.54375e-17	5.49921e-17	27.9849	high
RSPO3	1.57258	5.52108	9.41308	2.00285e-19	3.35801e-19	33.0938	high
SEMA3A	1.57264	8.37742	11.2528	3.10601e-26	7.55206e-26	48.6081	high
ITGA4	1.57316	8.27696	14.0919	5.41297e-38	4.65548e-37	75.4705	high
CLDN11	1.57377	4.31604	11.171	6.45773e-26	1.53647e-25	47.8829	high
ST3GAL1	1.57377	9.47708	12.9531	4.00357e-33	1.86741e-32	64.3402	high
ZNF518B	1.57404	7.8185	10.1925	3.22722e-22	6.1538e-22	39.4512	high
CHST11	1.57528	8.47528	14.7502	6.95878e-41	8.75342e-40	82.0822	high
THSD7B	1.57532	1.97863	9.97238	2.05151e-21	3.75576e-21	37.6218	high
LRP1	1.57554	13.3016	15.9914	1.84734e-46	5.57785e-45	94.8399	high
FLI1	1.57675	7.73127	16.3188	5.92038e-48	2.24749e-46	98.2594	high
IL34	1.57694	6.68422	12.8487	1.09438e-32	4.83229e-32	63.3423	high
SCN9A	1.57698	4.74503	10.0357	1.20788e-21	2.23396e-21	38.1456	high
VASH1	1.5772	8.16683	19.1874	2.45619e-61	5.34347e-59	128.894	high
ESF1	1.57742	9.37817	13.5515	1.16424e-35	7.35036e-35	70.1373	high
ARHGAP24	1.57811	6.56288	15.1082	1.77764e-42	2.83504e-41	85.7256	high
EGFL6	1.57813	6.47953	13.3084	1.26623e-34	7.03789e-34	67.7681	high
VASN	1.57834	8.27286	19.2142	1.83395e-61	4.09477e-59	129.185	high
NBPF26	1.57898	4.50855	12.0125	2.99324e-29	9.34628e-29	55.4918	high
PRR16	1.57942	5.98747	15.3149	2.10981e-43	3.93855e-42	87.8433	high
PLEKHA4	1.58008	9.38343	13.31	1.24705e-34	6.94263e-34	67.7832	high
RBP7	1.58029	4.64826	13.176	4.60946e-34	2.39932e-33	66.4856	high
ZNF667	1.58101	3.80572	14.5438	5.67857e-40	6.31866e-39	79.9968	high
MEX3A	1.58125	8.59698	11.7822	2.52183e-28	7.26166e-28	53.3787	high
HS3ST3A1	1.58168	5.09862	12.138	9.28786e-30	3.04258e-29	56.6523	high
BRSK1	1.58169	6.0347	16.1733	2.73705e-47	9.30687e-46	96.7376	high
ALPL	1.58179	6.7959	16.0839	7.00121e-47	2.24581e-45	95.8042	high
ABCA9	1.58227	3.94927	10.2541	1.91447e-22	3.6904e-22	39.9678	high
ADAMTS18	1.58235	3.121	10.8321	1.30016e-24	2.83689e-24	44.9092	high
SGCE	1.58238	7.28358	14.9404	9.95236e-42	1.40852e-40	84.0142	high
DACT2	1.58264	4.74234	7.58372	1.75011e-13	2.43164e-13	19.612	high
MEIS3	1.58297	7.24747	16.4358	1.72304e-48	7.11394e-47	99.4863	high
NOS1	1.58357	2.75538	8.77664	2.95968e-17	4.6059e-17	28.1626	high
CHST15	1.58398	8.59839	14.7312	8.44377e-41	1.04969e-39	81.89	high
DCHS2	1.5843	3.22419	7.88266	2.16683e-14	3.08128e-14	21.6654	high
NR3C1	1.58442	8.45724	13.6809	3.24529e-36	2.20189e-35	71.4056	high
ANKRD33B	1.58445	5.00796	14.0851	5.78959e-38	4.95679e-37	75.4037	high
ZFP28	1.58455	5.72063	9.61876	3.79077e-20	6.5438e-20	34.7385	high
PRKG1	1.58608	7.59216	13.3407	9.2384e-35	5.21685e-34	68.081	high
ROR1	1.58625	5.81078	10.7557	2.53961e-24	5.45226e-24	44.2462	high
GFRA1	1.58633	5.62994	9.59046	4.77304e-20	8.2019e-20	34.5108	high
CLU	1.58656	10.1279	11.4352	5.99866e-27	1.53578e-26	50.2375	high
CSRNP3	1.58668	4.64206	9.98516	1.84395e-21	3.38454e-21	37.7273	high
ALPK2	1.58672	4.99019	12.1404	9.08195e-30	2.97743e-29	56.6745	high
RASA4B	1.58698	4.914	13.7382	1.83917e-36	1.28644e-35	71.9694	high
TCTEX1D1	1.58703	3.21016	14.5557	5.03009e-40	5.63031e-39	80.1173	high
MYOZ3	1.58711	2.90986	13.29	1.51581e-34	8.33501e-34	67.5895	high
SH2D3C	1.58732	7.85379	19.3245	5.50885e-62	1.35478e-59	130.381	high
WSCD2	1.58766	2.58029	9.95322	2.40688e-21	4.3874e-21	37.4638	high
DPP6	1.58844	2.55478	10.5229	1.91844e-23	3.91557e-23	42.2444	high
STARD8	1.5891	6.8258	18.9604	2.90508e-60	5.41717e-58	126.438	high
ZNF626	1.58911	4.18946	12.9202	5.49955e-33	2.52153e-32	64.0251	high
FGF2	1.58927	6.04985	11.2472	3.26515e-26	7.92991e-26	48.5586	high
UNC5C	1.58961	6.02536	14.3223	5.33564e-39	5.23658e-38	77.7716	high
PTCHD1	1.59157	2.81465	9.01382	4.7302e-18	7.55382e-18	29.9717	high
GLI1	1.59164	6.68151	15.091	2.12107e-42	3.32955e-41	85.5501	high
AQP9	1.59165	6.27454	8.11629	4.06202e-15	5.89938e-15	23.3127	high
ATP1B2	1.59222	4.16229	13.5698	9.72506e-36	6.21813e-35	70.3159	high
TNN	1.59269	3.42737	12.9282	5.08865e-33	2.34199e-32	64.1022	high
RGS1	1.59283	9.44954	10.7213	3.42823e-24	7.308e-24	43.9491	high
CHL1	1.59296	5.74138	9.88627	4.19988e-21	7.58087e-21	36.9133	high
HSD11B1	1.59298	5.63467	10.8046	1.65541e-24	3.58893e-24	44.67	high
KCNN3	1.59299	6.42236	15.7715	1.84014e-45	4.78916e-44	92.5554	high
GIMAP8	1.59317	7.34198	15.2134	6.01761e-43	1.03879e-41	86.8018	high
CYP26B1	1.59352	5.83535	12.7104	4.12543e-32	1.69996e-31	62.0255	high
GPNMB	1.59404	10.6426	10.7667	2.30676e-24	4.96303e-24	44.3414	high
PENK	1.59416	2.04802	9.16669	1.42508e-18	2.31741e-18	31.156	high
ELAVL4	1.59437	2.88202	12.4272	6.11146e-31	2.24325e-30	59.3513	high
PCDH18	1.59479	8.83319	15.6848	4.541e-45	1.12327e-43	91.6577	high
ZNF334	1.5956	4.15684	7.92816	1.56837e-14	2.23982e-14	21.9834	high
P2RX7	1.59563	5.12544	12.2706	2.67684e-30	9.20804e-30	57.8862	high
ELOVL4	1.59576	4.01265	14.6447	2.03708e-40	2.40736e-39	81.0152	high
CAPN6	1.59621	6.59031	6.29117	7.097e-10	8.97585e-10	11.4757	high
HIP1	1.59652	9.60675	16.5662	4.33899e-49	1.96342e-47	100.857	high
MFAP2	1.59678	8.33529	14.3914	2.65802e-39	2.70407e-38	78.4637	high
NXN	1.5969	8.53384	14.1136	4.35432e-38	3.78527e-37	75.6866	high
DACT1	1.59754	7.83195	12.7707	2.31669e-32	9.8452e-32	62.5981	high
ABI3BP	1.59776	6.95763	10.9303	5.47736e-25	1.22345e-24	45.7652	high
GHR	1.59779	5.75939	10.7157	3.60021e-24	7.66576e-24	43.9007	high
TIAM1	1.59841	6.47831	11.5757	1.67309e-27	4.49077e-27	51.503	high
SIRPA	1.59853	9.72195	14.367	3.39954e-39	3.41342e-38	78.2193	high
ZDHHC15	1.5997	3.27953	12.3343	1.46958e-30	5.1942e-30	58.4809	high
CHN1	1.60002	7.5821	16.4184	2.0696e-48	8.42185e-47	99.3041	high
ARHGEF25	1.60023	5.04537	15.074	2.52695e-42	3.92672e-41	85.3762	high
GIMAP7	1.60051	6.89219	14.9944	5.72075e-42	8.39752e-41	84.5644	high
FBXO17	1.60099	5.62859	12.2363	3.69527e-30	1.25535e-29	57.5664	high
PEG10	1.60145	5.42239	7.90734	1.81871e-14	2.5932e-14	21.8377	high
FREM2	1.60174	5.6837	5.82143	1.06794e-08	1.31061e-08	8.8355	high
LOXL4	1.60181	5.34869	14.1832	2.1646e-38	1.96423e-37	76.3807	high
F2R	1.60205	10.1169	17.9249	2.15247e-55	2.22715e-53	115.288	high
SLFN11	1.6027	8.23371	12.9634	3.623e-33	1.69784e-32	64.4393	high
EFEMP2	1.60273	9.52002	18.0698	4.50811e-56	5.20396e-54	116.843	high
CHST10	1.60306	5.86344	14.4524	1.43438e-39	1.51745e-38	79.0764	high
CSF2RB	1.60321	8.10283	12.081	1.58126e-29	5.0694e-29	56.1246	high
CLIP4	1.60328	6.39611	11.596	1.39001e-27	3.75531e-27	51.6867	high
MXRA8	1.60348	10.1938	16.2116	1.82911e-47	6.34728e-46	97.1382	high
SEMA7A	1.60441	8.10756	14.6038	3.08674e-40	3.56319e-39	80.6023	high
SUSD2	1.60458	6.91738	13.5698	9.72533e-36	6.21813e-35	70.3159	high
ENPEP	1.60521	7.03962	16.293	7.76897e-48	2.83843e-46	97.9893	high
ITGB3	1.60525	7.16195	17.323	1.37989e-52	1.03151e-50	108.863	high
IGF1	1.60602	3.55948	10.5991	9.9288e-24	2.05892e-23	42.8964	high
TENM2	1.60606	3.14324	10.516	2.03515e-23	4.14281e-23	42.1859	high
NR4A3	1.60626	6.56534	11.6917	5.79343e-28	1.62038e-27	52.5542	high
TRABD2B	1.60633	5.03914	12.7381	3.1656e-32	1.32308e-31	62.2883	high
B4GALNT1	1.6068	4.93914	16.5685	4.23712e-49	1.9276e-47	100.881	high
CYYR1	1.60828	7.2742	17.4271	4.52621e-53	3.58903e-51	109.971	high
ARHGEF35	1.60828	7.11443	9.52989	7.80438e-20	1.32964e-19	34.0249	high
ITGA7	1.6086	8.42658	17.1027	1.45107e-51	9.39816e-50	106.524	high
AC135068.3	1.60865	1.30444	11.8032	2.07747e-28	6.02711e-28	53.5709	high
DIO2	1.60907	7.98024	12.7399	3.11042e-32	1.30066e-31	62.3058	high
ZNF570	1.60946	6.24339	11.577	1.65312e-27	4.43857e-27	51.5149	high
F5	1.61013	6.62078	8.46817	3.05202e-16	4.58925e-16	25.8622	high
GNB4	1.6108	8.09381	13.4799	2.35609e-35	1.43196e-34	69.4374	high
NGF	1.61202	2.89913	14.3062	6.2775e-39	6.0905e-38	77.6101	high
ANGPT2	1.61255	7.83296	16.7993	3.66759e-50	1.93278e-48	103.313	high
GULP1	1.61317	7.65794	11.2452	3.3236e-26	8.0638e-26	48.541	high
CAV1	1.61344	9.99188	17.167	7.30553e-52	4.89991e-50	107.206	high
PCDHGA4	1.61378	2.9392	12.2831	2.38123e-30	8.23122e-30	58.0022	high
OBSL1	1.61433	8.56328	11.6248	1.0687e-27	2.91789e-27	51.9473	high
MDFIC	1.61448	8.27394	13.5057	1.82766e-35	1.12736e-34	69.6895	high
PRTG	1.61544	3.70031	10.7118	3.72593e-24	7.92495e-24	43.8667	high
F2RL3	1.61553	6.74399	17.0498	2.55117e-51	1.58574e-49	105.963	high
DOK5	1.61605	4.73252	13.2809	1.65778e-34	9.09209e-34	67.5006	high
ESPNL	1.6161	4.19175	10.5678	1.30155e-23	2.68098e-23	42.6284	high
ADAMTS9	1.61621	8.59934	16.5037	8.40443e-49	3.63813e-47	100.2	high
SLC1A3	1.61753	6.4884	10.7323	3.11483e-24	6.65269e-24	44.044	high
SCUBE3	1.6177	6.2821	10.1178	6.06068e-22	1.1403e-21	38.8278	high
CDH6	1.61845	7.05519	16.6509	1.76937e-49	8.43384e-48	101.749	high
MYOM1	1.61847	5.45176	13.7951	1.04528e-36	7.5768e-36	72.5305	high
RUSC2	1.61883	8.99886	18.1623	1.66111e-56	2.02787e-54	117.835	high
GNG11	1.61926	8.22523	17.6987	2.45472e-54	2.30134e-52	112.869	high
GREB1	1.62025	5.38029	14.9836	6.39068e-42	9.32446e-41	84.4543	high
ZFP92	1.62035	4.3988	13.5673	9.96571e-36	6.36702e-35	70.2916	high
SLC6A1	1.62044	4.85404	15.1556	1.09091e-42	1.80426e-41	86.2108	high
GREM2	1.62048	5.48801	8.37966	5.8963e-16	8.78132e-16	25.2133	high
ITGAM	1.62081	7.60497	11.531	2.51295e-27	6.63691e-27	51.0998	high
EFNB3	1.62084	4.93535	14.52	7.23053e-40	7.95686e-39	79.7568	high
PKD2	1.6213	8.81847	16.3399	4.73895e-48	1.81524e-46	98.4806	high
MXRA7	1.62186	10.0765	16.4004	2.50218e-48	1.00377e-46	99.1154	high
TUSC3	1.62243	7.28066	16.1221	4.6884e-47	1.53586e-45	96.2027	high
SPP1	1.62305	10.7404	7.48646	3.40845e-13	4.70457e-13	18.9572	high
CORIN	1.6235	5.63814	11.2132	4.42881e-26	1.06614e-25	48.2566	high
OR51E2	1.62392	4.59299	13.3663	7.18679e-35	4.11169e-34	68.3303	high
POPDC2	1.6248	5.35708	15.8191	1.11991e-45	2.97865e-44	93.0489	high
GPX8	1.62519	8.72198	15.0792	2.3956e-42	3.7363e-41	85.4292	high
CD36	1.62539	7.23795	11.2635	2.82195e-26	6.87814e-26	48.7031	high
SCUBE2	1.62686	6.33182	13.0196	2.10357e-33	1.01958e-32	64.9788	high
ADCY5	1.62695	6.34906	11.8911	9.23308e-29	2.75741e-28	54.3749	high
STK32B	1.62861	4.33418	15.8414	8.8745e-46	2.40561e-44	93.2801	high
KCNJ15	1.6287	4.94662	10.012	1.47397e-21	2.71573e-21	37.9487	high
FMN2	1.62879	2.54802	9.27422	6.07855e-19	1.00075e-18	31.9973	high
THY1	1.62913	10.934	17.3702	8.32468e-53	6.36313e-51	109.365	high
MEIS1	1.62939	7.3469	14.1635	2.63893e-38	2.36931e-37	76.1839	high
PRICKLE2	1.63047	7.06608	14.5367	6.10442e-40	6.77918e-39	79.925	high
KIAA1755	1.63167	7.42865	15.8762	6.1682e-46	1.71026e-44	93.6416	high
KIAA1549L	1.63175	5.86254	8.24447	1.59679e-15	2.34231e-15	24.232	high
ZNF229	1.63199	3.24135	14.1343	3.53776e-38	3.12505e-37	75.8928	high
RAI14	1.63202	9.79099	16.7732	4.83968e-50	2.48862e-48	103.037	high
FST	1.63211	5.66664	13.6083	6.64993e-36	4.35182e-35	70.6933	high
NTRK3	1.63225	3.35013	10.87	9.31843e-25	2.0525e-24	45.239	high
LRRC32	1.63286	9.92739	18.9874	2.16495e-60	4.12775e-58	126.73	high
ZNF677	1.63344	4.97032	14.623	2.53989e-40	2.97032e-39	80.796	high
GIPC3	1.63363	6.15355	18.4986	4.36936e-58	6.45308e-56	121.453	high
IGLON5	1.63371	3.18832	12.7784	2.14981e-32	9.17968e-32	62.6723	high
GSTM5	1.6343	4.65244	14.8653	2.14759e-41	2.89917e-40	83.2501	high
SNAI2	1.63437	7.42918	16.7931	3.91469e-50	2.04625e-48	103.248	high
C22orf23	1.63439	4.53882	15.0972	1.98993e-42	3.13238e-41	85.6135	high
MEOX1	1.63441	5.33516	13.0135	2.23085e-33	1.07666e-32	64.9205	high
FCN1	1.63493	5.64834	10.0538	1.03778e-21	1.92628e-21	38.2958	high
HTR2B	1.63526	3.11736	9.18707	1.21326e-18	1.97845e-18	31.3149	high
FGF12	1.63539	3.65242	15.6293	8.09454e-45	1.92916e-43	91.0833	high
SLC2A3	1.63621	9.4714	13.4603	2.85838e-35	1.71938e-34	69.2456	high
SYNDIG1	1.63687	5.85831	12.6209	9.7049e-32	3.84682e-31	61.1768	high
CSMD2	1.63845	5.2996	11.564	1.86113e-27	4.97503e-27	51.3974	high
MMP13	1.63964	4.3557	7.99341	9.84232e-15	1.4149e-14	22.4418	high
HSD17B6	1.63991	5.86325	15.9892	1.88997e-46	5.69642e-45	94.8172	high
PDGFRA	1.64052	9.47369	14.1507	2.99964e-38	2.679e-37	76.0567	high
PRR29	1.64078	4.35474	16.5521	5.0384e-49	2.25883e-47	100.708	high
GPR176	1.64149	7.34907	17.0428	2.74962e-51	1.69667e-49	105.888	high
TAL1	1.64169	5.06845	17.2858	2.05385e-52	1.49578e-50	108.467	high
NTN1	1.64194	6.81631	13.8784	4.56633e-37	3.44689e-36	73.3528	high
CHRNA3	1.64209	5.12993	10.5945	1.03313e-23	2.13926e-23	42.857	high
LDB2	1.64228	7.27498	18.0331	6.7005e-56	7.48032e-54	116.449	high
MITF	1.64297	7.21804	13.072	1.26638e-33	6.28524e-33	65.4825	high
CCDC88A	1.64428	7.8717	12.1641	7.27097e-30	2.4065e-29	56.8951	high
PODN	1.6449	8.2929	13.186	4.18159e-34	2.186e-33	66.5823	high
MEX3B	1.64524	5.90835	17.5195	1.68065e-53	1.43311e-51	110.956	high
SCRN1	1.64604	10.4072	12.971	3.36539e-33	1.58632e-32	64.5125	high
JAKMIP2	1.64619	3.77035	12.7608	2.54609e-32	1.07662e-31	62.5044	high
FRY	1.64637	8.48679	14.2356	1.27891e-38	1.19767e-37	76.9034	high
ZCCHC24	1.64684	9.0445	15.1034	1.86756e-42	2.95622e-41	85.6766	high
CLEC14A	1.64706	7.91959	19.7174	7.5595e-64	2.25048e-61	134.645	high
C3orf80	1.64779	5.35143	14.2994	6.72561e-39	6.49185e-38	77.5416	high
ZNF569	1.64857	5.28689	12.8679	9.10311e-33	4.06281e-32	63.525	high
ATP2B4	1.64933	10.5775	16.4834	1.04169e-48	4.45251e-47	99.9865	high
NACAD	1.64963	5.00177	15.9954	1.77045e-46	5.37438e-45	94.8821	high
SYDE1	1.65002	8.27831	21.0042	5.71349e-70	3.72893e-67	148.661	high
CADM1	1.65026	7.32373	13.3704	6.90101e-35	3.9602e-34	68.3706	high
FOSB	1.65043	8.989	8.94254	8.23666e-18	1.30466e-17	29.4244	high
CADM3	1.65084	3.06099	9.74734	1.32311e-20	2.33339e-20	35.7788	high
KIF5A	1.65106	4.77296	11.2191	4.20082e-26	1.01227e-25	48.3089	high
RASSF2	1.65139	8.37203	15.0715	2.59264e-42	4.0141e-41	85.3507	high
OLFML3	1.65145	8.84078	15.5288	2.30017e-44	5.01048e-43	90.0454	high
SLC22A17	1.65153	6.88017	17.3549	9.80688e-53	7.39613e-51	109.202	high
MSN	1.65165	12.0258	18.2447	6.81653e-57	8.82975e-55	118.721	high
SLC24A3	1.65193	7.75196	13.7037	2.58756e-36	1.78055e-35	71.6304	high
SLC16A7	1.65209	5.86472	9.79066	9.26172e-21	1.64413e-20	36.1314	high
CHRD	1.65315	6.44021	16.4843	1.03165e-48	4.42073e-47	99.9961	high
ADAMTSL2	1.65454	7.77578	13.5126	1.70778e-35	1.05802e-34	69.7569	high
GRID1	1.65495	4.72305	16.2216	1.64774e-47	5.78893e-46	97.242	high
NOTCH4	1.65582	8.48681	22.3167	3.14355e-76	7.62041e-73	162.993	high
MRAS	1.65629	7.75205	15.9814	2.04974e-46	6.11283e-45	94.7365	high
NRXN2	1.65644	6.49093	11.3007	2.01933e-26	4.97475e-26	49.0347	high
RGN	1.65646	3.97549	9.35929	3.08299e-19	5.13146e-19	32.6678	high
TCEAL2	1.65701	2.16385	9.0349	4.01204e-18	6.42631e-18	30.1343	high
ISLR	1.65749	10.3363	12.7012	4.50444e-32	1.84717e-31	61.9383	high
HTRA1	1.6575	10.5615	17.9433	1.76415e-55	1.88276e-53	115.486	high
GRIK3	1.65855	3.87798	11.9994	3.38274e-29	1.04997e-28	55.3705	high
MYO5A	1.6586	8.1287	15.1365	1.32887e-42	2.16824e-41	86.0147	high
ROBO1	1.65879	9.26903	13.5618	1.05185e-35	6.69245e-35	70.2381	high
PCDHGB7	1.6591	5.39859	13.5006	1.92271e-35	1.18212e-34	69.6392	high
GPR161	1.65945	7.92623	16.5122	7.68168e-49	3.34232e-47	100.289	high
ETS1	1.65949	10.6278	16.6658	1.51182e-49	7.26745e-48	101.905	high
LAMC1	1.65981	12.1009	21.5451	1.50531e-72	1.41909e-69	154.567	high
KIF5C	1.66009	5.15894	13.8485	6.14735e-37	4.56518e-36	73.0576	high
ZNF793	1.66139	5.07136	10.158	4.32001e-22	8.18424e-22	39.1627	high
REEP2	1.66225	5.06365	14.1792	2.25397e-38	2.04315e-37	76.3405	high
TRPC6	1.6624	5.25825	15.2145	5.94765e-43	1.0288e-41	86.8135	high
NAP1L2	1.66243	2.8612	11.9688	4.49268e-29	1.38109e-28	55.0891	high
AMPH	1.66388	4.77756	14.3981	2.48329e-39	2.53849e-38	78.5312	high
GALNT18	1.66518	8.26065	14.4387	1.64614e-39	1.72535e-38	78.9396	high
NNMT	1.66541	9.77653	15.6576	6.03015e-45	1.4702e-43	91.3758	high
RELN	1.66546	4.41173	9.51938	8.49789e-20	1.44504e-19	33.9408	high
DZIP1	1.6661	6.72102	16.7939	3.88168e-50	2.03926e-48	103.257	high
RBM20	1.66636	3.33984	12.5956	1.23543e-31	4.84045e-31	60.9373	high
DPT	1.66685	5.09631	9.12914	1.91599e-18	3.10203e-18	30.8638	high
APBB1	1.66749	7.55543	16.6342	2.11292e-49	9.98723e-48	101.572	high
PCDHGA9	1.66771	4.22423	13.7286	2.02261e-36	1.40778e-35	71.875	high
PTPRM	1.66837	8.84484	18.7847	1.9606e-59	3.39484e-57	124.539	high
PDE1A	1.66856	6.17826	14.7478	7.12887e-41	8.94747e-40	82.0582	high
STMN2	1.66894	5.06754	9.60406	4.273e-20	7.3553e-20	34.6202	high
LRRC55	1.66901	3.1914	13.5059	1.82466e-35	1.12592e-34	69.6912	high
VEGFC	1.6692	6.39205	16.5547	4.90256e-49	2.20667e-47	100.736	high
LGI2	1.6692	6.62573	12.6917	4.93573e-32	2.01624e-31	61.8476	high
MMP19	1.66935	7.64768	16.0122	1.48517e-46	4.56554e-45	95.0568	high
ZNF853	1.66946	6.67776	12.4679	4.15776e-31	1.5513e-30	59.7334	high
FBLN5	1.67046	8.43425	16.8372	2.45071e-50	1.32019e-48	103.714	high
GRP	1.67099	4.44636	8.82531	2.03709e-17	3.1874e-17	28.531	high
PGM5	1.67215	7.55857	10.1785	3.63421e-22	6.91511e-22	39.3337	high
TIMP2	1.673	11.9081	15.5458	1.92779e-44	4.28737e-43	90.2209	high
MAB21L2	1.6734	5.83711	10.8732	9.06149e-25	1.99668e-24	45.2667	high
ESM1	1.67359	7.62253	16.3077	6.6515e-48	2.48064e-46	98.1437	high
RECK	1.67388	7.2139	17.9778	1.21724e-55	1.32406e-53	115.855	high
DKK3	1.67401	10.5328	19.9903	3.82641e-65	1.27314e-62	137.612	high
SGIP1	1.67414	6.5555	14.2206	1.4869e-38	1.38027e-37	76.7537	high
LOXL2	1.67471	10.6338	20.2904	1.43153e-66	5.78371e-64	140.879	high
EHD3	1.67472	7.57646	20.1026	1.12017e-65	3.96002e-63	138.833	high
NMNAT2	1.67575	5.14466	9.42676	1.79431e-19	3.01312e-19	33.2024	high
CHST3	1.67586	8.10942	15.5862	1.26721e-44	2.92098e-43	90.6379	high
SHE	1.67624	6.15894	15.7271	2.92391e-45	7.47226e-44	92.0952	high
NECAB1	1.67646	3.5745	12.2844	2.35218e-30	8.14074e-30	58.0144	high
GALNT16	1.67728	4.30372	11.6305	1.01386e-27	2.77487e-27	51.9995	high
GAS7	1.67755	8.75236	15.2322	4.95397e-43	8.65747e-42	86.9951	high
ATP8A2	1.67757	3.86547	15.7239	3.02174e-45	7.69909e-44	92.0625	high
ZNF727	1.67765	3.39565	10.1704	3.88962e-22	7.38702e-22	39.2665	high
NCAM1	1.67851	6.14548	12.9695	3.41499e-33	1.6088e-32	64.498	high
RGPD8	1.67854	3.73086	11.9441	5.64872e-29	1.72212e-28	54.8621	high
SERPINF1	1.67854	10.4121	16.3592	3.86459e-48	1.51102e-46	98.6834	high
ROBO4	1.67863	8.13086	21.8243	7.01336e-74	9.91748e-71	157.616	high
FAM126A	1.67878	7.67276	13.0749	1.23135e-33	6.11853e-33	65.5103	high
MASP1	1.67902	5.11082	8.80771	2.33212e-17	3.64131e-17	28.3976	high
NUDT10	1.67937	2.73078	12.5092	2.80852e-31	1.06808e-30	60.1226	high
L1CAM	1.67966	6.80768	8.50637	2.29358e-16	3.462e-16	26.1437	high
BEX4	1.6798	7.31022	14.1876	2.07105e-38	1.88539e-37	76.4246	high
FLNC	1.68018	9.63098	11.4137	7.28152e-27	1.85442e-26	50.0455	high
LOX	1.68025	8.85317	13.8322	7.23125e-37	5.32814e-36	72.8963	high
ROR2	1.68026	7.52701	12.1833	6.07551e-30	2.02346e-29	57.0732	high
SMO	1.68069	7.84794	14.0908	5.47186e-38	4.69661e-37	75.4597	high
PRDM6	1.68076	4.94406	12.0259	2.64255e-29	8.29936e-29	55.6154	high
MPPED2	1.68084	3.34472	13.7346	1.90637e-36	1.33069e-35	71.9338	high
FHL1	1.68125	8.97784	14.4901	9.79097e-40	1.05891e-38	79.4557	high
SLFN12	1.6813	5.38075	13.2287	2.75926e-34	1.47471e-33	66.9949	high
MDGA1	1.68167	5.98562	13.8078	9.21426e-37	6.71059e-36	72.6557	high
TMTC1	1.6825	7.27822	14.208	1.68678e-38	1.55307e-37	76.6284	high
FAM107A	1.68407	5.85063	14.0122	1.202e-37	9.82979e-37	74.6782	high
TIMP3	1.68459	12.2394	14.7579	6.43048e-41	8.13106e-40	82.1606	high
CBX6	1.6849	9.54665	16.5734	4.02309e-49	1.8401e-47	100.932	high
COL7A1	1.68538	9.69825	13.6564	4.13324e-36	2.76456e-35	71.1654	high
CRMP1	1.68642	7.11558	18.8622	8.44568e-60	1.49286e-57	125.376	high
CGNL1	1.68687	7.42908	12.6448	7.72235e-32	3.09277e-31	61.4035	high
MEF2C	1.68708	8.06613	16.0571	9.27647e-47	2.93228e-45	95.5245	high
GPR1	1.68759	3.29952	12.0706	1.74323e-29	5.56939e-29	56.0279	high
ADAMTS6	1.68764	5.96608	13.01	2.30974e-33	1.11188e-32	64.8861	high
TRPS1	1.68794	6.79991	12.0585	1.95095e-29	6.19724e-29	55.9163	high
EML1	1.68918	7.55263	16.9068	1.16954e-50	6.4856e-49	104.449	high
XIRP1	1.68936	3.67148	11.6646	7.42698e-28	2.05828e-27	52.308	high
ITPR1	1.69086	8.33773	15.4773	3.9258e-44	8.32711e-43	89.5142	high
MMP11	1.691	11.661	11.5837	1.55423e-27	4.18233e-27	51.576	high
KCNT2	1.69106	2.98092	12.5711	1.55929e-31	6.05621e-31	60.7063	high
STUM	1.69122	4.4831	8.29148	1.13081e-15	1.6667e-15	24.5719	high
TACR1	1.69125	2.89926	10.7193	3.49084e-24	7.43518e-24	43.9312	high
ABCA6	1.69157	4.48487	11.1123	1.09093e-25	2.55443e-25	47.3635	high
MRGPRF	1.6918	7.00386	14.4103	2.19498e-39	2.25874e-38	78.6538	high
EPHA7	1.69231	4.43069	10.0891	7.71855e-22	1.44438e-21	38.5886	high
EGR2	1.69255	7.07928	13.461	2.83705e-35	1.70716e-34	69.253	high
THBS1	1.69335	12.584	16.1656	2.96675e-47	9.98864e-46	96.6575	high
BICC1	1.69367	7.91076	13.9716	1.80315e-37	1.4318e-36	74.2755	high
ADD2	1.69373	3.59201	10.6723	5.25714e-24	1.10845e-23	43.5258	high
SV2A	1.69383	6.16513	17.0632	2.21124e-51	1.3846e-49	106.105	high
LPL	1.69454	7.78703	11.0741	1.53239e-25	3.56011e-25	47.0269	high
PECAM1	1.69543	11.1151	19.7065	8.5236e-64	2.49374e-61	134.526	high
PYGM	1.69579	4.39249	15.1227	1.53169e-42	2.47536e-41	85.8736	high
CLIC4	1.69612	11.4121	15.6176	9.14751e-45	2.16491e-43	90.9617	high
MATN3	1.69659	5.4374	11.6452	8.86502e-28	2.43849e-27	52.1325	high
GLT8D2	1.69671	7.47622	15.5574	1.70932e-44	3.85199e-43	90.3405	high
GRIK5	1.69721	4.28807	13.2478	2.2905e-34	1.23821e-33	67.1797	high
FIGN	1.69735	3.93584	13.4292	3.87963e-35	2.29625e-34	68.9423	high
CHST1	1.69756	6.0591	16.7848	4.27562e-50	2.21198e-48	103.16	high
MAGEL2	1.6977	3.12735	12.9071	6.23704e-33	2.84048e-32	63.9002	high
CERCAM	1.69784	9.70079	15.8489	8.19768e-46	2.23644e-44	93.359	high
NINL	1.6983	7.13413	10.1521	4.54178e-22	8.59766e-22	39.1131	high
UNC5B	1.69917	10.0527	18.7467	2.96115e-59	5.02478e-57	124.129	high
GPRC5B	1.69981	7.84089	18.87	7.7621e-60	1.38648e-57	125.46	high
PAK3	1.70048	3.1647	12.7831	2.05516e-32	8.79989e-32	62.717	high
FMO2	1.70105	3.51477	9.5634	5.94704e-20	1.0178e-19	34.2935	high
CDK14	1.70112	7.32568	13.1874	4.12479e-34	2.1583e-33	66.5958	high
A4GALT	1.70146	7.81386	16.402	2.46097e-48	9.8958e-47	99.1319	high
CRYAB	1.7017	7.7739	15.2725	3.26972e-43	5.87753e-42	87.4079	high
PCDHB12	1.70243	4.43295	12.6034	1.14679e-31	4.51505e-31	61.0112	high
FGD5	1.70304	8.44507	17.7113	2.14319e-54	2.02419e-52	113.003	high
PDGFB	1.70435	8.81903	22.1954	1.19129e-75	2.24612e-72	161.668	high
TRPC4	1.70448	4.52754	15.9518	2.79469e-46	8.12038e-45	94.4284	high
F13A1	1.70523	7.80281	10.2697	1.67733e-22	3.24139e-22	40.0986	high
GPRASP1	1.7053	6.4716	14.2279	1.38116e-38	1.28987e-37	76.827	high
PEG3	1.70617	3.11131	11.971	4.40197e-29	1.35493e-28	55.1094	high
STC2	1.7065	9.08913	10.7136	3.66793e-24	7.80356e-24	43.8822	high
ST6GALNAC5	1.70652	6.08423	11.4671	4.48921e-27	1.15983e-26	50.5248	high
FAM110B	1.70715	5.26318	15.9632	2.48159e-46	7.2981e-45	94.5465	high
ACTA2	1.7072	11.143	17.1247	1.14828e-51	7.52321e-50	106.756	high
CPXM1	1.70739	8.49668	16.6306	2.19522e-49	1.03188e-47	101.534	high
SELP	1.70923	5.99173	10.2622	1.78695e-22	3.4489e-22	40.036	high
PDE2A	1.70974	6.27213	18.9086	5.10421e-60	9.21418e-58	125.877	high
LRRK2	1.71155	6.05099	10.1721	3.83617e-22	7.28877e-22	39.2802	high
CDH13	1.71195	7.6454	18.0061	8.9702e-56	9.88411e-54	116.159	high
NKX3-2	1.71229	4.68445	13.6651	3.79185e-36	2.55131e-35	71.251	high
ATP10A	1.71342	7.28238	15.694	4.13025e-45	1.03068e-43	91.7519	high
RUNX1T1	1.71345	6.10951	13.1473	6.09662e-34	3.13305e-33	66.208	high
PDZD4	1.71384	4.4888	13.4268	3.97048e-35	2.34593e-34	68.9193	high
BCAT1	1.71455	7.9922	12.1824	6.13087e-30	2.0411e-29	57.0642	high
AOX1	1.7159	5.83524	11.6473	8.69696e-28	2.39459e-27	52.1515	high
CCDC102B	1.71618	5.85201	15.3368	1.68286e-43	3.17679e-42	88.0679	high
CCDC184	1.71619	4.46813	16.7082	9.64736e-50	4.78673e-48	102.352	high
TMEM200B	1.71625	5.60983	15.9736	2.22533e-46	6.59017e-45	94.6549	high
FAM124B	1.71636	4.24256	14.4774	1.11352e-39	1.19591e-38	79.3279	high
FAM171B	1.71699	6.10858	14.2767	8.45106e-39	8.07921e-38	77.3148	high
S1PR3	1.71705	8.29021	18.1125	2.84399e-56	3.3748e-54	117.301	high
TRPC1	1.71715	5.53409	13.9956	1.41897e-37	1.14823e-36	74.5134	high
ARHGAP23	1.71729	9.08023	17.3581	9.4781e-53	7.18008e-51	109.236	high
PLPP4	1.71785	5.55071	9.93781	2.73638e-21	4.97094e-21	37.3369	high
ACKR1	1.71803	6.47486	9.55862	6.18257e-20	1.05694e-19	34.2551	high
OLFML1	1.71841	6.96782	16.5475	5.29129e-49	2.35664e-47	100.66	high
CRISPLD2	1.72028	9.90325	16.057	9.27947e-47	2.93228e-45	95.5242	high
ZNF471	1.72054	4.79041	11.6218	1.09844e-27	2.9962e-27	51.9201	high
CTHRC1	1.72086	9.35849	12.6809	5.47362e-32	2.22578e-31	61.745	high
PRICKLE1	1.72149	5.01209	13.8829	4.36371e-37	3.30276e-36	73.3979	high
SGCA	1.72285	4.50201	11.7435	3.60112e-28	1.0265e-27	53.0256	high
MICU3	1.72474	3.85147	12.9023	6.53423e-33	2.96707e-32	63.854	high
RBMS3	1.72548	6.3171	14.817	3.51627e-41	4.58981e-40	82.7603	high
GPC6	1.72571	7.75277	13.7347	1.90307e-36	1.32894e-35	71.9355	high
LONRF2	1.72595	2.97945	9.28836	5.43152e-19	8.95525e-19	32.1085	high
FOLH1	1.7262	5.52168	15.0017	5.3079e-42	7.83896e-41	84.6388	high
PDGFRL	1.72672	5.40003	11.8064	2.01875e-28	5.85976e-28	53.5993	high
SDK1	1.72702	6.95278	13.7249	2.09798e-36	1.45844e-35	71.8387	high
FAM155A	1.72728	4.66455	12.4822	3.63013e-31	1.36252e-30	59.868	high
FHL5	1.72738	4.34935	15.3072	2.28405e-43	4.23586e-42	87.7644	high
AFAP1L1	1.72788	7.36584	20.9678	8.51148e-70	5.34931e-67	148.265	high
NEFH	1.72935	3.65007	15.3634	1.27717e-43	2.47401e-42	88.342	high
EFS	1.73026	6.02272	18.6372	9.71681e-59	1.58543e-56	122.948	high
FBN2	1.73043	7.21182	15.4664	4.39648e-44	9.18767e-43	89.4017	high
JAM2	1.73083	6.71346	15.2709	3.32309e-43	5.95455e-42	87.3918	high
TWIST1	1.73084	6.00827	14.0185	1.12856e-37	9.2559e-37	74.7408	high
CD163	1.73128	8.70297	11.1454	8.12338e-26	1.91905e-25	47.6556	high
HAND1	1.73132	2.34662	7.68062	8.95115e-14	1.2522e-13	20.2708	high
EGFLAM	1.73143	6.51947	20.4946	1.52881e-67	6.82696e-65	143.103	high
PDZD2	1.73156	7.1829	15.3819	1.05508e-43	2.06739e-42	88.5318	high
SDC2	1.73158	9.88303	18.1637	1.63611e-56	2.01182e-54	117.851	high
DCN	1.73342	11.9004	13.451	3.13206e-35	1.87075e-34	69.1548	high
CLMP	1.73424	7.83092	13.342	9.11795e-35	5.15398e-34	68.094	high
TMEM119	1.73516	8.73235	16.4097	2.26993e-48	9.17107e-47	99.2123	high
PCDH12	1.73517	7.98446	22.8772	6.68995e-79	3.73681e-75	169.11	high
FILIP1L	1.73518	10.2778	17.1152	1.26993e-51	8.25649e-50	106.656	high
NAV3	1.73655	4.63669	11.1115	1.09844e-25	2.57166e-25	47.3567	high
TSPAN2	1.73657	7.47014	12.3438	1.344e-30	4.7673e-30	58.5695	high
INHBB	1.73701	7.18095	11.3793	9.94195e-27	2.50639e-26	49.7368	high
ZNF512B	1.7372	7.2103	17.936	1.90993e-55	2.0006e-53	115.407	high
DNAJB5	1.73724	6.91105	18.3368	2.51931e-57	3.39288e-55	119.711	high
LCA5	1.73755	5.96664	14.6837	1.37027e-40	1.65495e-39	81.4091	high
TUBB2B	1.73924	5.38081	11.1598	7.13757e-26	1.69324e-25	47.7838	high
CHRDL2	1.73975	6.26929	7.73702	6.04087e-14	8.49205e-14	20.6573	high
S1PR1	1.73987	8.20007	20.1687	5.42745e-66	2.04638e-63	139.554	high
HECW2	1.73987	7.33187	15.9579	2.62382e-46	7.68975e-45	94.4911	high
PTGFR	1.74087	5.2078	11.8795	1.0278e-28	3.06031e-28	54.2686	high
ZNF135	1.74097	4.36573	15.3367	1.68303e-43	3.17679e-42	88.0678	high
DLG2	1.74137	4.37468	13.9924	1.46471e-37	1.18356e-36	74.4819	high
LMO3	1.7416	5.08705	10.0657	9.39694e-22	1.74862e-21	38.394	high
QKI	1.74165	9.37772	15.1837	8.1696e-43	1.38491e-41	86.4981	high
PCDHB4	1.74204	4.71742	13.8004	9.92068e-37	7.20651e-36	72.5823	high
ARSI	1.74248	5.55637	13.1198	7.96309e-34	4.02879e-33	65.9429	high
CTAGE8	1.74263	1.80749	12.6814	5.4453e-32	2.21533e-31	61.7501	high
TMEM130	1.74349	3.49162	13.0055	2.411e-33	1.15637e-32	64.8435	high
RBPMS2	1.74391	5.44242	14.8471	2.58535e-41	3.44355e-40	83.0658	high
LIFR	1.74397	5.94826	12.3417	1.37141e-30	4.85934e-30	58.5495	high
AKT3	1.74402	8.09399	15.498	3.16719e-44	6.79445e-43	89.7276	high
FAT3	1.7442	3.43317	12.3563	1.19457e-30	4.25497e-30	58.6865	high
SYPL2	1.74427	3.51216	15.467	4.36932e-44	9.14218e-43	89.4079	high
LRRC4C	1.7444	2.70557	11.2366	3.58934e-26	8.68493e-26	48.4648	high
KANK4	1.74468	4.86177	11.3426	1.38467e-26	3.44675e-26	49.4086	high
CNTN4	1.74517	5.53563	14.2218	1.46869e-38	1.3656e-37	76.7659	high
SERPING1	1.74535	11.1245	14.7429	7.4933e-41	9.38405e-40	82.0087	high
EFHD1	1.7459	5.82808	18.0534	5.38433e-56	6.09112e-54	116.666	high
ACTC1	1.74621	3.82789	10.2445	2.07788e-22	3.99859e-22	39.8867	high
MGP	1.74669	9.38919	12.9854	2.92748e-33	1.39267e-32	64.6508	high
SYT11	1.74724	8.11261	17.6685	3.39411e-54	3.14725e-52	112.546	high
METTL24	1.74807	2.63205	13.4327	3.74594e-35	2.22099e-34	68.9771	high
SOX7	1.74844	5.54892	15.4434	5.58244e-44	1.15241e-42	89.1644	high
ARMCX2	1.74866	7.59587	14.9532	8.73225e-42	1.24519e-40	84.1442	high
PPFIA2	1.74896	3.38606	12.7242	3.61737e-32	1.50118e-31	62.1559	high
PLXDC2	1.7492	9.76362	12.8793	8.1501e-33	3.65774e-32	63.6348	high
MAMDC2	1.75006	3.76108	10.2821	1.50924e-22	2.92355e-22	40.2031	high
APLNR	1.75012	8.98934	17.7279	1.79363e-54	1.71955e-52	113.18	high
SORBS1	1.75035	10.198	14.3253	5.1763e-39	5.09789e-38	77.8017	high
NUDT11	1.75181	3.95984	14.4919	9.61499e-40	1.0412e-38	79.4737	high
SFRP1	1.75307	4.75735	8.92628	9.34322e-18	1.47649e-17	29.3	high
FGFR1	1.75315	9.5112	18.2458	6.73683e-57	8.79363e-55	118.733	high
IL1R1	1.75351	9.49028	16.5764	3.89451e-49	1.78611e-47	100.964	high
ENOX1	1.75416	5.03467	16.1358	4.06018e-47	1.34041e-45	96.3457	high
GJA5	1.75429	6.87411	16.8622	1.87956e-50	1.02885e-48	103.977	high
RDX	1.75565	8.93175	14.507	8.24582e-40	8.99829e-39	79.6263	high
DYNC1I1	1.75582	4.41919	11.8887	9.43497e-29	2.81572e-28	54.3535	high
BEND6	1.75598	3.69369	13.0509	1.55428e-33	7.64701e-33	65.2792	high
KCND2	1.75609	3.27832	10.6105	8.98784e-24	1.86745e-23	42.9949	high
LSAMP	1.7565	7.66639	13.7017	2.64059e-36	1.81557e-35	71.6103	high
HTRA3	1.75668	10.1102	14.4346	1.71632e-39	1.79337e-38	78.8982	high
NPR1	1.75685	6.62723	20.3115	1.13626e-66	4.70272e-64	141.109	high
PCDH9	1.75769	3.68769	10.4953	2.433e-23	4.92609e-23	42.0092	high
ACSS3	1.75839	5.52651	13.5821	8.61194e-36	5.54807e-35	70.4366	high
TCEAL7	1.75895	4.89507	14.5097	8.02453e-40	8.77938e-39	79.6533	high
SLC6A17	1.75968	2.8367	13.9956	1.41781e-37	1.14808e-36	74.5142	high
SPARC	1.75987	14.4347	18.1401	2.11157e-56	2.55937e-54	117.597	high
AVPR1A	1.76053	4.97875	12.2708	2.67376e-30	9.19965e-30	57.8873	high
SEMA3D	1.76076	3.8041	9.46789	1.28823e-19	2.17491e-19	33.5298	high
TTLL7	1.7609	5.53513	11.9065	8.0079e-29	2.40549e-28	54.5161	high
SETBP1	1.762	6.85429	14.5952	3.3714e-40	3.85507e-39	80.5147	high
MMRN2	1.76203	8.50628	21.1014	1.96412e-70	1.38872e-67	149.723	high
GLI2	1.7622	6.66575	15.2721	3.28082e-43	5.89124e-42	87.4046	high
CEP170	1.7628	8.08086	13.9431	2.39685e-37	1.86913e-36	73.9928	high
DYSF	1.76327	8.93115	21.3851	8.71902e-72	7.04539e-69	152.82	high
FLT1	1.76339	9.63942	18.3831	1.52604e-57	2.12257e-55	120.209	high
RHOJ	1.76344	7.39434	19.4643	1.19993e-62	3.18149e-60	131.896	high
APOLD1	1.76363	9.73561	11.8984	8.62578e-29	2.58378e-28	54.4424	high
COL16A1	1.76403	10.0575	15.9311	3.47089e-46	9.94469e-45	94.2131	high
PCDHB6	1.7643	2.66632	13.892	3.9862e-37	3.03463e-36	73.4877	high
KCNQ3	1.76508	5.05945	14.1644	2.61432e-38	2.3507e-37	76.1932	high
FSTL1	1.76587	12.0784	18.9992	1.90465e-60	3.67274e-58	126.857	high
ATP8B2	1.76635	8.52342	18.0561	5.23036e-56	5.99689e-54	116.695	high
CDH5	1.76646	9.38133	20.6229	3.74242e-68	1.9244e-65	144.503	high
ZNF385D	1.76648	3.95223	11.6716	6.96581e-28	1.93585e-27	52.3715	high
CCL21	1.76673	7.6702	8.59108	1.2131e-16	1.84918e-16	26.7716	high
C1R	1.76692	11.6648	18.1836	1.31976e-56	1.65889e-54	118.064	high
EDIL3	1.76727	9.06057	15.6476	6.69229e-45	1.61538e-43	91.2723	high
C20orf194	1.76782	6.95807	16.3824	3.0275e-48	1.20595e-46	98.926	high
GLRB	1.76828	4.37759	13.8672	5.10462e-37	3.82429e-36	73.2421	high
PPP1R3C	1.76848	5.48645	12.9241	5.29655e-33	2.43306e-32	64.0624	high
MEIS2	1.77022	6.66068	12.6055	1.1237e-31	4.42825e-31	61.0314	high
PABPC4L	1.77068	3.58545	15.2111	6.16102e-43	1.06139e-41	86.7784	high
NEGR1	1.77128	6.30917	14.214	1.58898e-38	1.46939e-37	76.6877	high
PCDHB5	1.7715	3.42859	14.8543	2.40377e-41	3.22193e-40	83.1382	high
C3	1.77235	11.7221	11.3187	1.71671e-26	4.25019e-26	49.1956	high
ANGPT1	1.77257	5.83093	14.2808	8.11021e-39	7.76649e-38	77.3557	high
ZNF354C	1.77281	4.80237	11.9415	5.78854e-29	1.76348e-28	54.8379	high
NUAK1	1.77334	8.34449	18.0034	9.23665e-56	1.01121e-53	116.13	high
BVES	1.77369	5.42326	15.7275	2.91186e-45	7.4527e-44	92.0993	high
TPM2	1.77458	11.5444	16.5391	5.78271e-49	2.56206e-47	100.571	high
TNFRSF19	1.77548	6.28323	9.98547	1.83907e-21	3.3763e-21	37.7299	high
PABPC5	1.77557	3.17739	15.4045	8.35106e-44	1.65936e-42	88.7642	high
OLR1	1.77571	6.54152	9.89715	3.83697e-21	6.93393e-21	37.0027	high
EHD2	1.77588	10.1866	18.0467	5.78928e-56	6.50585e-54	116.594	high
ARHGEF15	1.77592	7.27833	21.0754	2.6127e-70	1.77339e-67	149.439	high
WWTR1	1.77631	9.31362	15.3037	2.36911e-43	4.37447e-42	87.7281	high
MMRN1	1.77642	5.40643	9.41842	1.91875e-19	3.21891e-19	33.1362	high
ANOS1	1.77693	7.54454	11.8345	1.55798e-28	4.57157e-28	53.8562	high
GJC1	1.7773	7.14807	18.3823	1.53945e-57	2.12381e-55	120.201	high
OSMR	1.77818	8.80377	16.3699	3.45155e-48	1.36208e-46	98.7957	high
TSPAN18	1.77945	8.16975	16.7753	4.72924e-50	2.43923e-48	103.06	high
TSHZ3	1.77948	7.1968	17.524	1.6022e-53	1.38009e-51	111.003	high
C4A	1.77951	6.32171	12.5276	2.35876e-31	9.02905e-31	60.2957	high
OLFML2A	1.78011	8.74059	22.4235	9.72866e-77	2.75143e-73	164.159	high
BACH2	1.78021	4.9289	13.1145	8.38624e-34	4.2265e-33	65.8916	high
KLHL4	1.78075	3.61574	13.3804	6.25938e-35	3.60909e-34	68.4675	high
ZNF532	1.78108	9.05021	17.1733	6.83103e-52	4.61816e-50	107.273	high
PNMA8B	1.78147	3.99508	15.809	1.24412e-45	3.29353e-44	92.9444	high
EVC2	1.78235	5.03682	15.9329	3.40582e-46	9.77891e-45	94.2319	high
PCDH17	1.78242	7.51653	18.5449	2.64644e-58	4.0096e-56	121.951	high
SPART	1.78328	7.72937	15.0731	2.55012e-42	3.9591e-41	85.3671	high
MOXD1	1.78409	7.79115	14.1647	2.6069e-38	2.34552e-37	76.1961	high
COLEC12	1.78484	6.88663	12.1314	9.87586e-30	3.22586e-29	56.5914	high
MMP14	1.78494	12.9127	19.373	3.24858e-62	8.10663e-60	130.906	high
TMEM47	1.78501	8.20856	15.1517	1.13559e-42	1.87632e-41	86.1709	high
[truncated: 383 more rows]

## Sheet: Table S2
Table-S2: Hallmark enrichment analysis of USP52-high and low groups in TCGA cohort
	MCAM	ANGIOGENESIS	EPITHELIAL_MESENCHYMAL_TRANSITION	PI3K_AKT_MTOR_SIGNALING	TGF_BETA_SIGNALING	TNFA_SIGNALING_VIA_NFKB	APOPTOSIS	COMPLEMENT	P53_PATHWAY	IL2_STAT5_SIGNALING	IL6_JAK_STAT3_SIGNALING	INTERFERON_ALPHA_RESPONSE	INTERFERON_GAMMA_RESPONSE
TCGA.AA.3956.01A.02R.1022.07	low	0.762414	0.454027	-0.0604187	-0.0622951	-0.764994	-0.0737374	0.026117	-0.856493	-0.168129	0.756303	-0.228571	-0.789164
TCGA.AA.3527.01A.01R.0821.07	low	0.740927	0.597221	-0.329304	-0.0575727	-0.231977	-0.0430135	-0.114563	0.257485	-0.245456	0.191142	-1.05882	-0.589114
TCGA.D5.6530.01A.11R.1723.07	low	-0.432044	0.0362783	0.201801	0.553507	0.422975	-0.263466	0.0709153	-0.242068	-0.0983988	0.630614	0.711765	0.603926
TCGA.G4.6323.01A.11R.1723.07	low	0.174094	-0.284007	0.0455404	0.600866	-0.0782579	-0.968289	0.167291	0.328052	0.110298	-0.190244	0.00168067	-0.0427807
TCGA.AA.3521.01A.01R.0821.07	low	0.221867	0.420547	0.58832	0.512736	-0.914553	-0.0707912	-0.0620831	-0.38266	-0.0721293	-0.357223	-0.547059	-0.184019
TCGA.A6.5661.01B.05R.2302.07	low	0.130614	0.261336	0.0932936	0.38243	0.372715	-0.264627	0.294676	-0.170156	-0.0370711	0.342557	-0.0504202	0.182691
TCGA.A6.4107.01A.02R.1410.07	low	0.826661	0.64232	-0.163724	0.303189	-0.284283	0.53595	-0.161449	-0.642859	-0.020566	-0.568293	-0.920168	-0.57058
TCGA.AA.3530.01A.01R.1022.07	low	-0.297477	-0.196487	0.836975	0.482051	-0.718749	-0.596773	0.141386	-0.615008	-0.149427	0.796299	-0.44958	0.110876
TCGA.A6.5656.01A.21R.A278.07	low	-0.521089	-0.223104	0.854383	0.780539	-0.380405	-0.600306	-0.156571	-0.240244	-0.143253	-0.119681	-0.194958	-0.64786
TCGA.DM.A0XD.01A.12R.A155.07	low	-0.282646	0.679515	-0.304209	0.599748	-0.42153	-0.275503	-0.8072	0.454409	-0.0519836	0.223771	0.683193	0.338995
TCGA.A6.2676.01A.01R.0826.07	low	0.100323	0.387406	-0.182277	-0.183775	-0.0904582	0.0328301	-0.100265	-0.743055	-0.00323607	-0.211969	-0.0773109	0.187433
TCGA.AA.3815.01A.01R.1022.07	low	0.537522	0.301439	-0.254122	-0.286339	0.0956978	-0.605281	-0.0067073	0.168276	0.074555	0.276535	0.242017	0.397349
TCGA.AA.A02K.01A.03R.A32Y.07	low	0.715559	-0.124463	0.298906	0.0225078	-0.0820771	-0.777102	-0.398976	0.0453262	-0.394216	0.496606	0.722689	0.0128335
TCGA.A6.3810.01A.01R.1022.07	low	-0.49293	0.69131	-0.00903434	-0.0114334	-0.0226561	0.358502	0.0255829	0.0254921	-0.327852	0.130614	-1.10336	-0.246463
TCGA.G4.6306.01A.11R.1774.07	low	-0.283505	-0.245405	0.308321	0.0851875	0.388018	-0.749172	0.0454565	0.118113	-0.215895	0.330054	0.621849	0.0445893
TCGA.AA.3693.01A.01R.0905.07	low	0.275273	0.0517099	0.169833	0.181505	-0.76346	-0.26412	-0.706061	-0.272602	-0.194869	-0.516148	-0.820168	-0.646993
TCGA.AA.3837.01A.01R.0905.07	low	0.292515	0.575421	0.403888	-0.228031	-0.576601	-0.34814	0.166839	0.12834	-0.114126	0.904473	-0.168908	-0.104381
TCGA.A6.3807.01A.01R.1022.07	low	-0.181684	0.66996	0.844517	0.225763	0.188026	-0.513094	-0.113085	0.348498	0.0194909	0.16762	0.508403	-0.0658602
TCGA.A6.6780.01B.04R.A277.07	low	-0.175232	-0.132262	0.774578	0.391333	-0.384548	-0.348003	0.376889	-0.576835	0.0365364	-0.403409	0.52605	0.26432
TCGA.AA.3941.01A.01R.1022.07	low	-0.19065	0.0661182	0.151162	-0.538067	-0.424557	0.278884	0.115137	0.165051	-0.129252	0.29644	-0.0420168	0.121251
TCGA.F4.6856.01A.11R.1928.07	low	-0.0266398	0.321905	0.807323	0.231106	-0.518903	-0.158089	-0.0288093	0.24737	0.152174	-0.398109	0.7	-0.152045
TCGA.DM.A1HA.01A.11R.A155.07	low	0.0188876	-0.143716	0.00590092	0.4293	-0.0395836	-0.511321	-0.0761269	0.308838	-0.120205	0.239837	0.678151	0.19659
TCGA.AA.3495.01A.01R.1410.07	low	0.750618	0.0811342	0.647456	0.0518898	-0.822657	0.173609	0.213763	0.0776663	-0.137079	0.159209	0.22605	0.0621936
TCGA.AA.3862.01A.01R.1022.07	low	0.25204	0.188772	0.615993	-0.0333198	0.0838899	0.271999	0.324014	-0.820454	0.0610808	0.680191	0.0756303	0.267634
TCGA.AA.A017.01A.01R.A00A.07	low	-0.203288	0.497058	-0.356808	0.262631	-0.760205	0.0406703	-0.530308	-0.338569	-0.373713	-0.207906	-1.11261	-0.811626
TCGA.AA.3553.01A.01R.0821.07	low	0.213036	0.570529	0.108997	-0.158033	-0.713332	-0.374749	-0.29515	-0.0957096	-0.079137	0.164676	-0.981513	0.156717
TCGA.AA.A02E.01A.01R.A00A.07	low	0.520751	0.10158	0.360103	-0.289782	0.127692	-0.872429	-0.522069	0.425717	-0.270018	1.03522	0.0504202	-0.363595
TCGA.DM.A1D6.01A.21R.A155.07	low	-0.382843	0.154966	0.806388	0.64139	-0.254301	-0.367224	-0.255715	-0.686053	-0.471863	-0.0378841	-0.0571429	-0.505264
TCGA.AA.A01S.01A.21R.A083.07	low	0.189487	-0.0477218	0.599411	-0.227379	-0.0363523	-0.944139	-0.749714	0.301485	-0.536641	0.759653	-1.10924	-0.89916
TCGA.A6.6141.01A.11R.1774.07	low	0.304276	0.343155	0.569612	0.983459	-0.314685	-0.69275	-0.273201	-0.298464	-0.131841	0.259294	-0.19916	-0.172869
TCGA.AA.3684.01A.02R.0905.07	low	0.903112	0.631092	-0.307775	-0.185609	-0.298012	0.148789	-0.142543	-0.264493	-0.405568	-0.0166654	-1.02773	-0.596656
TCGA.AY.A71X.01A.12R.A37K.07	low	-0.0372383	-0.252133	0.761579	0.759633	-0.326338	-0.902882	-0.584505	0.233185	-0.0900808	-0.256417	0.328571	0.114711
TCGA.AA.A00U.01A.01R.A002.07	low	0.674408	0.260149	0.136027	-0.208948	0.436413	-0.435186	-0.651665	0.00631514	-0.310055	0.275835	-0.791597	-0.176658
TCGA.DM.A1D8.01A.11R.A155.07	low	-0.224213	-0.103631	0.380507	0.246238	-0.572598	-0.391858	-0.70761	-0.024237	-0.327797	-0.184788	-0.854622	0.0583193
TCGA.AA.A022.01A.21R.A16W.07	low	0.403191	0.317226	-0.39805	0.238251	0.37957	0.352769	-0.0383338	-0.770929	-0.0510832	0.784232	0.532773	0.149702
TCGA.A6.2679.01A.02R.1410.07	low	0.569638	0.465928	0.00239788	-0.171118	0.250093	-0.40178	-0.281528	0.184752	-0.189146	0.805181	-0.27563	-0.366551
TCGA.AA.A00D.01A.01R.A002.07	low	0.679846	0.180351	-0.474697	0.566953	-0.563508	-0.161929	0.262643	0.0913466	-0.216645	0.356698	-0.166387	0.384047
TCGA.DM.A28C.01A.11R.A32Y.07	low	0.186964	-0.122023	-0.299349	0.852375	0.198722	-0.619662	-0.617208	-0.0785702	-0.499584	-0.00705359	0.0176471	-0.641272
TCGA.CA.5255.01A.11R.1839.07	low	0.107906	-0.0892627	0.260185	0.232083	0.0270503	-0.478355	-0.300284	0.126735	0.17446	0.519419	0.719328	0.170472
TCGA.AA.3519.01A.02R.0821.07	low	0.614507	0.11475	0.628212	-0.508281	0.0864067	0.196044	0.0498821	-0.909596	-0.555299	0.535679	0.569748	0.219307
TCGA.CA.5256.01A.01R.1410.07	low	0.0268687	0.229784	0.454144	-0.620934	-0.623185	0.294949	-0.255328	-0.673212	-0.253959	-0.0603028	-0.617647	-0.53701
TCGA.AZ.4681.01A.01R.1410.07	low	0.742506	0.0136741	0.222056	-0.137116	-0.105898	-0.307242	-0.629933	-0.299156	-0.622349	-0.183516	-0.957983	-0.756455
TCGA.AZ.6599.01A.11R.1774.07	low	-0.00502744	-0.122102	0.892561	0.252434	0.112885	-0.391814	-0.280609	-0.138556	-0.0771958	0.719344	0.458824	-0.129744
TCGA.G4.6586.01A.11R.1774.07	low	0.336773	-0.224299	-0.464104	-0.152432	0.358576	-0.960717	-0.0029371	-0.116953	-3.21e-05	0.306812	0.709244	0.306622
TCGA.AA.3518.01A.02R.0826.07	low	0.0684177	-0.034954	-0.268407	-0.0537989	0.0678359	-0.132417	0.270403	-0.180692	0.164707	0.583129	-0.236975	0.449315
TCGA.AA.3688.01A.01R.0905.07	low	0.139181	0.116604	0.0214506	0.110887	-0.78096	0.0698296	-0.263141	-0.78982	-0.339296	0.231607	-0.294118	-0.749114
TCGA.AA.A02Y.01A.43R.A32Y.07	low	-0.321837	-0.395585	0.554726	0.37763	0.460457	-0.41668	-0.225639	-0.10647	-0.00976977	0.250883	0.437815	0.407292
TCGA.AA.3846.01A.01R.1022.07	low	0.0670898	0.0901004	0.830454	0.498445	0.213527	0.207932	0.170542	-0.552	0.217889	0.720423	0.160504	0.130203
TCGA.CM.5861.01A.01R.1653.07	low	-0.235644	0.294314	0.0748511	1.01564	-0.0340213	-0.241077	-0.167617	-0.000175344	-0.149231	0.542815	0.266387	0.358684
TCGA.AA.3966.01A.01R.1113.07	low	0.53066	0.456057	-0.337879	-0.406637	0.258184	0.220782	0.251149	0.2157	-0.105722	0.396384	0.0218487	-0.0727885
TCGA.AA.A00Z.01A.01R.A002.07	low	0.614383	0.116452	0.24482	-0.170947	-0.709032	-0.515185	-0.524709	-0.637876	-0.531901	0.860323	0.276471	-0.411904
TCGA.G4.6321.01A.11R.1723.07	low	0.206452	-0.232315	0.0169177	0.0958302	0.411103	-0.58475	0.24304	-0.543005	0.122016	0.141968	0.797479	0.373035
TCGA.G4.6320.01A.11R.1723.07	low	-0.411279	0.0148479	-0.133054	0.497604	0.01061	-0.596972	-0.201656	-0.171426	-0.409654	0.563751	0.184874	-0.391579
TCGA.AA.A00K.01A.02R.A002.07	low	-0.207628	0.310027	0.779591	-0.320807	-0.404922	-0.705688	-0.15764	-0.745159	-0.179246	0.36106	-0.984034	-0.659049
TCGA.AA.A01I.01A.02R.A089.07	low	-0.26119	-0.209588	0.919128	0.09959	-0.678904	-0.326228	-0.379307	-0.319247	-0.140586	0.304587	0.226891	0.257405
TCGA.4N.A93T.01A.11R.A37K.07	low	-0.491812	-0.200904	0.165525	0.240295	0.10815	-0.775489	-0.258359	-0.237928	-0.0806228	0.548307	0.155462	0.198402
TCGA.AA.3952.01A.01R.1022.07	low	0.950468	0.5856	-0.3115	-0.640269	-0.258487	0.0331033	-0.392059	-0.177322	-0.250696	0.411454	-1.1437	-0.607779
TCGA.NH.A6GB.01A.11R.A37K.07	low	-0.177562	-0.0355474	-0.106213	0.279025	0.197159	-0.10362	0.0783607	-0.0102335	-0.283029	-0.160387	0.336975	-0.251843
TCGA.AA.3973.01A.01R.1022.07	low	-0.0388562	0.373591	0.798262	0.28575	-0.90033	-0.371296	0.175217	0.115071	-0.459536	0.904243	-0.685714	-0.850157
TCGA.AA.3841.01A.01R.0905.07	low	0.523802	0.581339	-0.320475	0.0393617	-0.365746	0.263951	0.060238	-0.201087	-0.325962	0.352889	-0.710924	-0.255602
TCGA.A6.2674.01B.04R.A277.07	low	-0.343476	-0.00886396	0.781229	0.112568	-0.503504	-0.263188	0.160048	-0.379493	-0.2308	-0.027868	0.0806723	-0.432512
TCGA.AA.A02H.01A.01R.A089.07	low	0.181497	0.483199	1.00684	0.51694	-0.158131	-0.437128	-0.374658	0.317012	-0.301073	0.341295	-0.177311	-0.779095
TCGA.AA.3510.01A.01R.1410.07	low	0.596052	0.28037	-0.444164	-0.189363	0.164454	-0.123824	0.0598641	-0.386198	-0.343365	-0.0459423	-0.958824	-0.294319
TCGA.AA.3562.01A.02R.0821.07	low	0.811438	0.630715	-0.107805	-0.391707	-0.606327	0.363629	-0.204627	-0.165359	-0.0971391	0.0600077	-0.715966	-0.651314
TCGA.DM.A280.01A.12R.A16W.07	low	0.265181	0.626032	0.287087	0.0516183	0.2463	-0.63119	-0.395841	0.57816	0.0255246	0.162527	0.0268908	-0.697401
TCGA.AA.A024.01A.02R.A00A.07	low	0.275532	0.034473	0.996495	0.221858	0.213472	-0.789435	-0.381255	0.442309	0.0426261	0.232842	0.323529	-0.546998
TCGA.AA.3522.01A.01R.0821.07	low	0.0923368	-0.0119669	0.532522	0.278923	-0.145048	-0.219107	0.117784	0.20204	0.015274	0.685298	0.616807	0.433448
TCGA.A6.3810.01B.04R.A277.07	low	-0.292228	-0.161078	0.804798	0.720867	-0.556817	-0.281136	0.116763	-0.701666	-0.212729	0.502708	-0.196639	-0.145144
TCGA.AA.A02F.01A.01R.A089.07	low	0.360392	0.289885	0.888754	-0.403632	-0.515845	-0.601654	-0.558627	0.340617	-0.59907	0.276148	-1.10252	-0.900084
TCGA.DM.A1D4.01A.21R.A155.07	low	0.273148	-0.251791	0.517501	0.728127	0.0152155	-0.495702	-0.452446	-0.381198	-0.401812	0.0179242	-0.0327731	-0.0188711
TCGA.AA.A02W.01A.01R.A00A.07	low	-0.465265	0.196976	0.870912	0.369819	-0.793222	-0.68269	-0.363004	0.316123	-0.0957085	0.386049	-1.02437	-0.839006
TCGA.AA.3542.01A.02R.1873.07	low	0.40911	0.43802	-0.142026	-0.614067	-0.708779	0.0566356	-0.425776	-0.111974	-0.343729	0.619126	-1.17563	-0.950237
TCGA.AA.3529.01A.02R.0821.07	low	0.917271	0.279914	0.544202	0.0179908	-0.750497	0.0261006	-0.282347	-0.263971	-0.31313	0.071741	-0.391597	-0.620899
TCGA.AA.3524.01A.02R.0821.07	low	-0.0114877	0.468888	0.429965	-0.650186	-0.154811	0.080303	-0.123078	0.173495	-0.131728	-0.173355	-0.378151	-0.624593
TCGA.AA.A02O.01A.21R.A16W.07	low	0.293356	0.218047	-0.399876	-0.0399273	-0.645537	-0.233748	-0.187375	0.198586	-0.52831	0.38979	-1.05042	-0.311261
TCGA.CM.4752.01A.01R.1410.07	low	0.436209	0.549075	0.0566893	-0.268792	-0.460326	0.233982	-0.144924	-0.312127	-0.256512	-0.644659	-0.301681	0.268109
TCGA.AA.3692.01A.01R.0905.07	low	0.693548	0.264346	0.262394	-0.243057	-0.156722	0.141534	0.135376	-0.241032	-0.454009	-0.417746	-0.831092	-0.487432
TCGA.A6.5661.01A.01R.1653.07	low	0.069441	0.141139	-0.0272538	0.704834	0.15024	-0.205466	-0.391959	0.109741	-0.0352819	0.311018	0.719328	0.307002
TCGA.AA.3520.01A.01R.0821.07	low	0.640286	0.648593	0.504472	-0.23569	-0.527528	0.434426	-0.276146	-0.596877	-0.31882	0.861688	0.0521008	0.123672
TCGA.AA.3534.01A.01R.0821.07	low	0.639565	0.219316	0.839917	-0.104325	-0.978412	-0.190483	-0.126051	-0.208495	-0.492005	0.0915055	-1.04118	-0.922778
TCGA.AA.3971.01A.01R.1022.07	low	0.56291	-0.0378557	0.758431	0.0233903	-0.636827	0.0486015	0.217747	-0.666343	-0.115064	0.70775	0.443697	0.0308133
TCGA.AA.3818.01A.01R.0905.07	low	0.240791	0.0948147	0.718246	-0.328421	-0.425221	-0.320261	-0.36431	-0.17249	-0.024957	0.383119	-0.7	-0.059217
TCGA.CM.5341.01A.01R.1410.07	low	0.0254617	0.556374	0.299612	-0.168811	-0.440125	0.427946	0.152862	-0.243561	-0.229986	0.528008	-0.611765	0.329686
TCGA.AA.3538.01A.01R.0821.07	low	0.66065	0.565469	-0.158712	-0.333739	-0.766518	-0.271128	-0.167834	0.283318	-0.160766	0.340208	-0.80084	-0.911641
TCGA.AA.3544.01A.01R.1873.07	low	0.847584	0.403004	-0.242194	-0.334314	-0.12967	0.408733	0.281178	-0.266832	-0.576705	-0.30841	-0.581513	0.122954
TCGA.AM.5821.01A.01R.1653.07	low	-0.337131	0.310235	-0.389181	0.591876	0.273667	0.100624	0.00392288	0.429982	0.0500429	0.940752	0.596639	0.37698
TCGA.AA.3930.01A.01R.1022.07	low	0.626409	0.245386	-0.392731	-0.0879361	-0.53523	0.286994	0.279145	-0.839378	-0.18349	0.108655	0.712605	0.479734
TCGA.AY.A54L.01A.11R.A28H.07	low	0.016324	-0.339074	0.655003	0.0111803	0.352433	-0.922595	-0.403596	0.255856	-0.533168	0.142064	0.113445	-0.451547
TCGA.AZ.4308.01A.01R.1410.07	low	0.807431	0.71857	-0.469285	-0.029576	-0.158994	0.581129	-0.358972	-0.234711	-0.331699	0.27275	-0.810084	-0.212216
TCGA.5M.AATE.01A.11R.A41B.07	low	-0.327568	0.16594	0.636527	0.682135	-0.0137497	-0.834066	-0.604159	0.169114	-0.464447	-0.303476	-0.869748	-0.342885
TCGA.RU.A8FL.01A.11R.A37K.07	low	0.180656	-0.339042	0.848602	-0.0849785	-0.161965	-0.792172	-0.458996	-0.543027	-0.625077	-0.0213855	-0.803361	-0.469318
TCGA.AA.3821.01A.01R.1022.07	low	-0.360976	0.61514	-0.0491385	0.326209	-0.663406	0.294032	0.00278963	-0.815311	-0.0916546	-0.501009	0.67479	0.240363
TCGA.AA.3994.01A.01R.1113.07	low	0.561784	0.604459	-0.230355	-0.15393	-0.313052	0.302848	-0.257052	0.332994	-0.104466	0.519176	0.228571	-0.170821
TCGA.AA.3848.01A.01R.0905.07	low	0.664256	0.251656	-0.0535946	-0.0483181	-0.693729	-0.260804	-0.376789	-0.0739824	-0.499403	0.387627	-1.1479	-0.32574
TCGA.AA.3543.01A.01R.0826.07	low	0.534035	0.5031	-0.402075	0.236186	0.249224	0.48423	-0.0438865	-0.604831	0.0162838	0.190328	0.756303	0.533488
TCGA.AZ.5407.01A.01R.1723.07	low	0.0963983	-0.249784	0.038104	0.514418	0.0908116	-0.478606	-0.0216387	0.00628273	0.171264	0.439246	0.393277	0.0756019
TCGA.AA.A00W.01A.01R.A002.07	low	-0.0301484	-0.425076	-0.0545293	-0.150467	0.351259	-0.890712	0.0284878	0.293923	-0.383907	0.121818	0.292437	0.0878972
TCGA.AA.3664.01A.01R.0905.07	low	0.240449	-0.200061	-0.236806	0.30349	-0.525345	-0.306741	0.103585	-0.62981	-0.445815	-0.264649	0.534454	0.414802
TCGA.A6.A5ZU.01A.11R.A28H.07	low	-0.00920347	0.595178	0.80728	0.753779	-0.55835	0.230498	0.250112	0.242025	-0.119381	0.560082	-0.245378	-0.478648
TCGA.F4.6806.01A.11R.1839.07	low	-0.179302	0.41443	0.154588	0.978478	-0.115266	-0.602837	0.030526	0.172879	-0.158968	-0.341989	0.0722689	-0.293803
TCGA.AA.3972.01A.01R.1022.07	low	0.541502	0.415226	0.737217	-0.231578	-0.68416	0.510236	-0.160023	-0.657826	-0.199889	0.537238	0.142857	0.0507436
TCGA.AA.3869.01A.01R.1022.07	low	0.770239	0.345718	0.0511794	0.174359	-0.668249	0.223822	0.194471	-0.138182	-0.351565	0.716473	-0.0907563	0.085716
TCGA.AA.A00F.01A.01R.A002.07	low	0.202501	0.684015	0.196764	-0.149435	-0.606083	0.378219	-0.589439	0.437307	-0.127868	0.180656	-0.265546	-0.851619
TCGA.AA.3947.01A.01R.1022.07	low	0.391988	0.255674	0.677199	-0.368725	-0.583053	-0.0842076	0.0637156	-0.257868	0.0479183	0.399316	0.55042	0.464304
TCGA.AA.3986.01A.02R.1022.07	low	0.908566	-0.133171	0.670089	0.0379349	-0.359021	-0.0608099	0.307155	-0.333571	0.164411	-0.402162	0.00420168	0.0196467
TCGA.AA.3673.01A.01R.0905.07	low	0.242473	0.423737	0.887398	0.275506	-0.376243	-0.178956	0.0192205	-0.104582	-0.0431904	-0.392636	0.0857143	-0.577198
TCGA.4T.AA8H.01A.11R.A41B.07	low	-0.449749	-0.151296	0.424089	0.0664318	-0.0143988	-0.784986	-0.203582	-0.344687	-0.162139	0.880301	0.37479	-0.0747032
TCGA.AA.3855.01A.01R.1022.07	low	0.857875	0.0228147	0.243356	0.108365	-0.306202	0.290933	-0.0385857	-0.870469	-0.491724	-0.302944	-0.25042	-0.359932
TCGA.AA.3506.01A.01R.1410.07	low	0.189907	0.521936	-0.124267	-0.459701	-0.756362	0.107752	0.135994	-0.119562	-0.137838	0.900591	-0.627731	-0.193192
TCGA.CM.6163.01A.11R.1653.07	low	-0.0716432	0.00402355	0.153478	0.999563	-0.449784	-0.141738	-0.0586862	-0.74865	-0.109308	0.262013	0.0773109	-0.182991
TCGA.CK.5916.01A.11R.1653.07	low	0.297148	0.135565	-0.336012	0.425725	-0.22763	0.190497	-0.0246667	-0.899066	0.0944989	0.292515	0.44958	-0.0413568
TCGA.AA.A03F.01A.11R.A16W.07	low	0.253024	0.0826508	-0.324496	0.624986	-0.367451	-0.456666	-0.268514	0.146146	0.18074	0.177712	-0.252941	-0.686655
TCGA.AA.3666.01A.02R.0905.07	low	-0.0928307	-0.0648856	0.0138898	0.123077	0.183404	0.115099	0.224038	-0.527438	-0.419792	0.914933	-0.133613	0.0797933
TCGA.DM.A1D0.01A.11R.A155.07	low	-0.140508	-0.198952	0.550413	0.0824199	-0.248445	-0.843519	-0.554258	0.315482	-0.558091	0.280242	-0.521008	-0.578491
TCGA.AA.3560.01A.01R.0821.07	low	0.472498	0.412485	0.0863636	-0.176009	-0.863875	0.0866848	-0.0534486	-0.208572	-0.379945	-0.221694	-1.11176	-0.308686
TCGA.A6.5656.01A.21R.1839.07	low	-0.559371	-0.161224	0.609958	0.392518	0.0598498	-0.732634	-0.487095	0.0859519	-0.532219	-0.111857	-1.07479	-0.694759
TCGA.AA.3525.01A.02R.0826.07	low	-0.173712	0.0660818	-0.0986313	-0.135015	-0.190209	0.116732	-0.114536	-0.472543	-0.247006	0.202523	0.346218	0.22405
TCGA.DM.A288.01A.11R.A16W.07	low	0.266326	-0.106381	0.231546	-0.0130276	0.265041	-0.80423	-0.471214	-0.175758	-0.326894	-0.369801	-0.651261	-0.931352
TCGA.AA.A01G.01A.01R.A002.07	low	-0.436193	-0.137234	0.869033	-0.0505483	-0.0205826	-0.566605	-0.152178	0.0396038	-0.175766	0.535901	-0.0731092	-0.196155
TCGA.NH.A8F7.01A.11R.A41B.07	low	-0.173844	-0.205679	0.922496	-0.351375	-0.566624	-0.880976	-0.511206	0.0416848	-0.410297	0.216821	0.252101	-0.665441
TCGA.AA.3667.01A.01R.0905.07	low	0.239108	0.339098	-0.260124	-0.175815	-0.539302	-0.028305	0.0880098	0.027763	-0.437309	0.40591	-1.02353	-0.431355
TCGA.A6.5665.01A.01R.1653.07	low	-0.13092	-0.1284	-0.101389	0.685983	0.421472	0.0869821	0.185277	-0.709882	0.0765179	0.139865	0.405882	0.272612
TCGA.AA.A00L.01A.01R.A002.07	low	-0.187546	-0.0663661	0.840716	-0.435276	-0.250966	-0.614605	-0.73291	-0.687801	-0.547396	-0.350487	-0.257143	-0.737088
TCGA.A6.2677.01B.02R.A277.07	low	-0.188562	-0.133411	0.941582	0.396437	-0.495987	-0.28404	0.0246133	-0.711721	-0.0856711	-0.362363	-0.187395	-0.443107
TCGA.QG.A5YX.01A.11R.A28H.07	low	-0.137997	-0.216355	0.185126	0.63884	0.0453513	-0.893968	0.0261502	-0.562008	-0.056354	0.699851	0.442017	-0.523334
TCGA.AA.3864.01A.01R.1022.07	low	0.103518	0.619132	0.417865	-0.231274	-0.00556277	-0.165909	-0.0326935	-0.295174	-0.0829082	0.550728	0.179832	0.310957
TCGA.AA.3975.01A.01R.1022.07	low	0.688941	0.223781	-0.00500935	0.281958	-0.244936	0.101488	-0.154052	-0.122581	-0.683485	0.600559	-0.785714	-0.318878
TCGA.AA.A00J.01A.02R.A002.07	low	0.4983	0.522295	0.350253	-0.120036	-0.724802	-0.653121	-0.181104	-0.690092	0.0954449	0.0847771	0.121008	-0.274889
TCGA.AA.3852.01A.01R.0905.07	low	0.615087	0.737059	0.289889	-0.426793	-0.457704	0.161121	0.338397	-0.147199	-0.0483187	-0.292617	-0.794118	-0.190215
TCGA.AA.3856.01A.01R.0905.07	low	0.601177	-0.0382102	0.0175285	0.154603	-0.265288	-0.0459712	0.277898	0.169482	-0.251505	-0.444472	-0.248739	0.166305
TCGA.A6.A56B.01A.31R.A28H.07	low	-0.555395	0.60993	0.786244	0.723648	0.178474	-0.542452	-0.85334	0.296345	-0.561252	-0.018088	-1.17143	-0.892499
TCGA.CM.4746.01A.01R.1410.07	low	0.162339	0.110041	0.735792	-0.604743	-0.540812	0.042407	-0.493202	0.460846	-7.97e-05	-0.319685	-0.147059	-0.139064
TCGA.G4.6295.01A.11R.1723.07	low	0.435492	-0.218439	0.931294	0.477848	0.327796	-0.49408	-0.00545256	-0.0294607	-0.444452	-0.310093	-0.605042	-0.0774774
TCGA.A6.5656.01B.02R.A277.07	low	-0.375694	-0.0722325	0.781982	0.198739	-0.472183	-0.172416	0.242873	-0.618915	-0.0533601	0.252698	-0.158824	-0.454991
TCGA.AA.3844.01A.01R.1022.07	low	0.588539	0.224215	0.604673	-0.372626	-0.150852	0.560908	0.0191368	-0.534998	-0.27504	0.0284399	-0.233613	-0.0556804
TCGA.AA.3509.01A.01R.1410.07	low	0.615419	0.20452	0.181902	-0.348248	-0.769479	0.379575	-0.0240128	-0.645146	-0.418505	0.437111	0.335294	0.496643
TCGA.AA.3548.01A.01R.1873.07	low	-0.216865	0.645768	-0.484325	-0.157895	-0.398074	0.0210775	-0.241404	0.158602	-0.126547	-0.570816	-0.586555	0.114206
TCGA.A6.2683.01A.01R.0821.07	low	0.370405	0.130501	-0.0880383	0.502162	-0.481203	-0.749968	-0.37458	0.105237	-0.368652	-0.338503	-1.19076	-0.520023
TCGA.AA.3811.01A.01R.1022.07	low	1.07243	0.210811	0.180223	-0.493012	0.313627	-0.273149	-0.147227	-0.0773241	-0.467611	-0.403691	-0.897479	-0.0988989
TCGA.A6.3809.01B.04R.A277.07	low	-0.304544	0.00991271	0.694219	0.194115	-0.103804	-0.290357	0.368327	-0.546076	-0.13561	0.0766484	0.336975	-0.107741
TCGA.AA.3715.01A.01R.0905.07	low	0.693977	0.648683	-0.474888	-0.0580885	0.178895	0.0728337	0.247397	0.314264	0.0083005	0.676255	-0.410924	0.279155
TCGA.A6.5665.01B.03R.2302.07	low	-0.210099	0.0215187	0.595639	0.565967	-0.468896	-0.845951	0.0371014	-0.412255	-0.166361	-0.401592	0.553782	0.355191
TCGA.NH.A8F7.06A.31R.A41B.07	low	-0.294113	-0.154014	0.817786	0.392493	-0.304797	-0.825	-0.571377	0.0159091	-0.383497	0.673087	-0.764706	-0.385684
TCGA.AZ.4315.01A.01R.1410.07	low	0.66779	0.672711	-0.199085	-0.341824	-0.0481522	0.457609	-0.489033	0.42287	-0.339153	-0.0677448	-0.47479	-0.26987
TCGA.A6.2672.01A.01R.0826.07	low	0.46013	0.618056	-0.216311	-0.0527863	0.339857	-0.293537	0.15079	-0.450912	-0.106948	-0.0555714	0.010084	0.385512
TCGA.AA.3516.01A.02R.0826.07	low	0.543097	0.319262	0.278118	-0.359899	-0.0618976	0.188686	0.180957	0.402509	0.162645	0.575034	0.752101	0.514385
TCGA.AA.A01V.01A.23R.A083.07	low	0.933389	-0.22777	0.489418	-0.169483	-0.0280636	-0.702851	-0.359105	0.193669	-0.24844	0.547969	-0.798319	-0.532469
TCGA.AA.3502.01A.01R.1410.07	low	-0.407848	-0.00129641	0.719203	0.238251	-0.733644	-0.253817	0.0885812	0.164512	0.0495847	-0.397793	-0.189076	0.10648
TCGA.CM.4744.01A.01R.A32Z.07	low	-0.454278	0.160304	-0.361396	0.366993	0.0608617	0.149435	-0.03731	0.138443	0.132579	0.120521	0.468908	0.260514
TCGA.AA.A00Q.01A.01R.A002.07	low	0.376619	0.226906	-0.0358172	0.0688525	-0.632959	-0.728411	-0.444807	-0.110774	-0.126252	0.0804715	-0.240336	-0.546245
TCGA.AA.3861.01A.01R.1022.07	low	-0.146264	-0.301302	0.407865	0.194115	-0.111	-0.535085	0.150244	0.267626	0.116761	-0.0442191	0.484034	0.296488
TCGA.CA.5796.01A.01R.1653.07	low	0.24301	-0.242893	0.048064	0.600168	-0.229823	-0.421357	0.000248636	-0.460058	0.149666	0.840925	0.787395	-0.203507
TCGA.AA.3833.01A.01R.0905.07	low	0.626829	0.551272	-0.537278	-0.531541	0.312872	-0.00980828	0.0182411	0.277569	-0.0141431	-0.471178	-0.554622	-0.0259045
TCGA.AA.A029.01A.01R.A00A.07	low	0.0650224	0.203439	0.728199	-0.401983	-0.0227789	-0.548955	-0.283584	0.0632296	0.0349482	0.816819	0.368067	-0.095535
TCGA.AA.3679.01A.02R.0905.07	low	0.263338	0.392296	-0.20592	-0.148466	-0.498837	-0.00672794	-0.391883	-0.626869	-0.680658	0.191941	-0.885714	-0.835355
TCGA.AA.3854.01A.01R.0905.07	low	0.0590542	0.0701525	0.784441	0.282388	-0.383195	0.0277591	0.0385203	-0.121296	0.0620934	-0.347305	0.701681	0.399847
TCGA.AA.3549.01A.02R.0821.07	low	0.219765	0.451367	0.191644	-0.28447	0.00725555	0.321376	0.16473	0.229696	-0.387776	0.0868797	-0.840336	-0.345485
TCGA.G4.6309.01A.21R.1839.07	low	-0.487177	-0.0739539	0.184848	0.128962	0.231855	-0.311085	0.04842	0.274327	-0.0369059	-0.178116	-0.0815126	-0.555104
TCGA.A6.A567.01A.31R.A28H.07	low	-0.150294	0.378729	0.713767	-0.409951	-0.534317	-0.732473	-0.229388	-0.0347198	-0.474732	0.075077	-0.836975	-0.731877
TCGA.AA.3939.01A.01R.1022.07	low	0.432043	0.452319	0.569163	0.368558	0.22574	0.187205	0.17922	0.40774	-0.0776848	0.197704	-0.317647	0.167087
TCGA.AA.A00A.01A.01R.A002.07	low	-0.169433	0.569776	-0.484679	0.907486	0.0689712	-0.273779	0.111903	-0.754939	-0.339272	0.536417	-1.00924	-0.237676
TCGA.A6.2678.01A.01R.0821.07	low	-0.346563	0.390742	0.710568	0.202522	-0.134702	0.312766	0.23269	-0.322114	0.193775	0.545158	-0.0394958	0.359002
TCGA.AA.A01X.01A.21R.A083.07	low	0.789741	0.131472	0.399373	-0.0606198	-0.71284	-0.464898	-0.472791	0.412205	-0.273972	-0.0206884	-0.198319	-0.352123
TCGA.AA.3696.01A.01R.0905.07	low	-0.622119	0.192794	0.956568	0.0766885	-0.896507	-0.391203	0.0363243	0.069256	-0.195979	-0.331119	-0.0747899	-0.43186
TCGA.AZ.4614.01A.01R.1410.07	low	-0.355509	-0.03757	-0.394476	0.0795764	0.00156987	-0.682993	0.183549	-0.0657187	-0.247769	0.786627	-0.395798	0.307669
TCGA.AA.3866.01A.01R.1022.07	low	0.735929	0.529776	0.103716	-0.316452	-0.569999	0.317604	0.348861	-0.58929	0.174358	0.964929	-0.282353	-0.0467661
TCGA.AZ.6608.01A.11R.1839.07	low	-0.334062	-0.307997	0.0569326	-0.101754	-0.312409	-0.779646	-0.642064	-0.185564	-0.46813	0.755423	-0.109244	-0.454423
TCGA.AA.A01Q.01A.01R.A002.07	low	-0.109376	-0.141851	0.541342	0.129382	0.22623	-0.220623	-0.0676532	0.0238939	-0.0260548	0.178604	0.714286	0.149022
TCGA.A6.3809.01A.01R.1022.07	low	-0.34348	0.351038	-0.174433	-0.46175	0.36519	-0.150691	0.326474	-0.193687	0.219288	0.804919	0.113445	0.210626
TCGA.AA.3977.01A.01R.1022.07	low	-0.461724	0.337585	0.0189534	-0.351492	-0.700071	0.305144	0.325785	0.112735	-0.274323	0.548337	-0.533613	-0.188859
TCGA.AA.3980.01A.02R.1022.07	low	0.899327	0.0571209	0.58536	-0.260836	-0.681593	-0.0151164	-0.180889	-0.482437	0.12029	0.181497	0.457143	0.076224
TCGA.AY.4071.01A.01R.1113.07	low	0.54741	0.558707	-0.0816827	0.612111	0.257865	0.434075	0.0978525	-0.418793	-0.175103	0.550292	0.268908	0.36882
TCGA.AA.3710.01A.01R.1022.07	low	0.158959	0.0621069	-0.260035	-0.315343	-0.064986	-0.0597334	0.295813	-0.60123	-0.178837	0.01914	0.720168	0.646771
TCGA.AA.3556.01A.01R.0821.07	low	-0.352424	0.00962195	0.8101	0.301303	-0.614507	0.416239	0.0462574	-0.218176	0.193941	0.999411	0.777311	0.416493
TCGA.AA.A01R.01A.21R.A083.07	low	0.0807061	0.422962	-0.249916	0.29794	-0.164413	-0.673627	-0.0302806	0.350584	-0.240205	-0.376669	0.294958	0.542941
TCGA.DM.A1HB.01A.21R.A180.07	low	0.750245	0.420297	-0.365253	0.394617	0.162519	-0.763205	-0.532731	0.255658	-0.336583	-0.0764549	-0.387395	0.0952721
TCGA.A6.2684.01C.08R.A277.07	low	-0.351304	0.118872	0.889815	0.0201719	-0.537523	-0.218764	-0.224922	-0.148411	-0.0721272	-0.0172223	-0.0151261	-0.35963
TCGA.AA.3681.01A.01R.0905.07	low	0.149958	-0.0548745	0.480185	0.27314	-0.082243	-0.337528	0.083689	0.178583	0.0161413	0.689821	0.438655	0.458391
TCGA.AA.3531.01A.01R.0821.07	low	0.0894774	-0.0246659	0.63235	-0.159689	-0.758972	-0.676951	-0.35698	-0.27589	-0.632105	0.688632	-1.12017	-0.809198
TCGA.AA.3845.01A.01R.1022.07	low	-0.235993	-0.140032	-0.393862	0.252543	-0.0549135	0.421828	0.159405	-0.291572	0.0905645	0.830362	0.688235	0.425527
TCGA.AA.A02R.01A.01R.A00A.07	low	-0.0817228	0.426466	-0.354714	0.320219	-0.135813	-0.266682	0.115019	-0.0175601	-0.145696	0.610394	0.681513	0.582772
TCGA.AA.3532.01A.01R.0821.07	low	-0.080665	0.607864	-0.225492	-0.371803	-0.46592	0.222559	0.259102	-0.119398	-0.0236653	0.23995	-0.733613	0.421144
TCGA.AZ.4313.01A.01R.1410.07	low	0.0483563	0.504197	-0.148764	-0.414124	-0.114286	-0.0494266	-0.342261	0.299238	-0.30652	0.685995	-0.442857	-0.578707
TCGA.A6.2672.01B.03R.2302.07	low	0.0284273	-0.0976561	0.587555	0.367297	-0.184684	-0.492793	0.223867	-0.734103	-0.322998	0.612381	0.337815	0.506123
TCGA.AA.3875.01A.01R.0905.07	low	-0.0910058	0.2464	0.104461	-0.0484237	-0.608752	0.0146284	0.293056	-1.03291	-0.304283	1.02212	0.515966	0.236011
TCGA.D5.6531.01A.11R.1723.07	low	0.0742641	0.388169	0.145873	0.0878387	-0.71466	-0.110885	-0.0412896	0.266799	-0.222807	0.487447	0.74958	0.561659
TCGA.AA.3949.01A.01R.1022.07	low	0.287468	0.4954	-0.148702	-0.38512	-0.49999	-0.171362	0.108325	-0.269985	-0.13059	0.790867	0.619328	0.383723
TCGA.AA.3850.01A.01R.1022.07	low	0.875233	0.115073	-0.37855	-0.164486	0.00309639	0.253866	0.252213	0.117017	-0.0342286	0.57025	-0.321008	-0.272873
TCGA.CM.4747.01A.01R.1410.07	low	0.758734	0.538166	0.321436	0.440992	-0.25827	-0.401778	-0.422142	0.130511	-0.366624	-0.442557	-0.744538	-0.731612
TCGA.AZ.4615.01A.01R.1410.07	low	0.265633	0.674607	-0.268691	-0.0736444	0.169601	-0.0888889	-0.072336	-0.194814	-0.0336698	0.924685	0.794118	0.545992
TCGA.AA.A010.01A.01R.A089.07	low	0.250867	-0.0916553	0.62289	-0.704991	-0.69125	-0.304401	-0.191473	-0.357673	-0.250767	-0.0805101	-0.0260504	-0.403028
TCGA.AA.3819.01A.01R.0905.07	low	0.72161	0.0693897	0.332014	-0.405717	-0.639113	-0.0965226	-0.0981551	-0.844172	-0.433542	-0.157023	-0.670588	-0.595288
TCGA.AA.3989.01A.01R.1022.07	low	0.410051	0.460793	0.409208	-0.447617	-0.38051	0.22147	-0.198799	-0.394815	-0.0852534	-0.0842694	-0.805042	-0.213601
TCGA.AA.A01C.01A.01R.A00A.07	low	-0.570052	0.594545	0.067806	-0.14648	-0.649698	0.0324699	-0.568025	-0.421409	-0.18242	-0.0331206	-0.67395	-0.503217
TCGA.AA.3814.01A.01R.0905.07	low	0.176451	0.739071	0.0684883	-0.207022	0.0199512	0.432155	0.114782	-0.414271	-0.164668	0.862588	-0.610924	0.059493
TCGA.A6.3809.01A.01R.A278.07	low	-0.274867	-0.0287498	0.701702	0.53668	-0.0735732	-0.130918	0.0969648	-0.624488	0.117503	0.230938	0.537815	0.181636
TCGA.A6.2677.01A.01R.0821.07	low	0.0376063	-0.15148	0.97773	0.118419	-0.672049	-0.920228	-0.112947	-0.60814	-0.454328	0.155891	-0.413445	-0.489897
TCGA.D5.6537.01A.11R.1723.07	low	-0.450018	-0.143596	0.606237	-0.106819	-0.010378	-0.273527	-0.0709196	0.302764	-0.00286271	0.0400233	0.581513	0.0531353
TCGA.DM.A0XF.01A.11R.A155.07	low	-0.513693	0.414599	0.10896	0.413535	0.151555	-0.0712121	-0.586075	-0.266867	-0.462669	0.193405	-0.67479	-0.343394
TCGA.AA.3870.01A.01R.1022.07	low	0.579516	0.657835	-0.367384	0.201261	-0.441517	0.247441	0.137845	0.432419	0.2445	0.40586	-0.0529412	-0.229907
TCGA.AA.A00E.01A.01R.A002.07	low	-0.287676	0.0850392	0.348578	0.215553	-0.359596	-0.716576	0.375373	-1.02657	-0.0762614	0.601036	0.578992	0.474588
TCGA.AA.A02J.01A.01R.A00A.07	low	-0.451608	-0.175303	0.750084	-0.390537	0.170581	-0.734449	-0.533133	0.238478	-0.527931	-0.184843	-0.57395	-0.727296
TCGA.AA.A01F.01A.01R.A002.07	low	-0.637619	-0.145461	0.300705	0.263928	-0.69246	-0.793332	-0.206439	-0.471899	-0.352454	-0.411139	-0.606723	-0.686842
TCGA.AZ.6598.01A.11R.1774.07	low	0.284048	0.498242	-0.043666	-0.29977	-0.174855	-0.668437	-0.0106894	-0.767723	-0.276051	-0.0786547	0.185714	-0.486256
TCGA.AA.3858.01A.01R.0905.07	low	0.631117	0.712355	-0.183551	-0.163385	-0.385799	0.319918	-0.423553	-0.106649	-0.297338	0.200421	-1.11513	-0.521921
TCGA.AA.3554.01A.01R.0826.07	low	0.413662	0.499628	-0.48477	-0.586737	0.338319	0.159034	0.280566	-0.0700445	-0.121421	0.764156	0.0521008	0.169436
TCGA.A6.2682.01A.01R.1410.07	low	0.656555	0.689241	0.418774	-0.43728	-0.28452	0.414625	0.142307	-0.00734862	-0.253389	-0.0670909	-0.894118	-0.729055
TCGA.AA.3672.01A.01R.0905.07	low	0.569084	0.352189	0.0432278	-0.29256	-0.273464	0.0248098	0.290706	-0.154327	-0.180141	0.106644	-0.943697	0.215556
TCGA.AA.3812.01A.01R.0905.07	low	0.724258	0.633133	-0.168772	-0.551973	-0.0527993	0.0312311	-0.0587789	-0.105436	-0.233138	-0.00703135	-0.833613	-0.686786
TCGA.AA.3680.01A.01R.0905.07	low	0.329521	-0.0289076	0.612457	0.247919	-0.583875	-0.829478	0.0571117	0.20363	-0.078165	0.750527	0.636134	-0.0866073
TCGA.NH.A6GC.01A.12R.A41B.07	low	-0.483361	0.733573	0.548851	0.331271	-0.28988	0.249411	-0.721603	-0.0922679	-0.160527	0.958621	0.0672269	-0.717451
TCGA.AA.3867.01A.01R.1022.07	low	0.61926	0.710212	-0.229396	-0.358554	-0.826642	0.12197	-0.285971	0.265048	-0.207572	0.726538	-1.06387	-0.706436
TCGA.AA.3970.01A.01R.1022.07	low	-0.133503	-0.106256	0.0158637	-0.364103	-0.532685	-0.158507	0.101821	-0.892926	-0.194254	0.508176	0.457983	0.325596
TCGA.A6.6781.01B.06R.A277.07	low	-0.530385	0.221439	0.62074	0.770126	-0.0887406	0.0737743	0.25443	-0.119837	0.0758345	-0.0524216	0.0495798	-0.163353
TCGA.AA.A01K.01A.01R.A00A.07	low	-0.336627	0.676714	0.221292	-0.162783	-0.826927	0.140054	0.0126162	-0.303251	-0.264724	0.221867	-0.631092	-0.805107
TCGA.AA.3955.01A.02R.1022.07	low	-0.113709	-0.100073	0.830668	-0.163598	-0.662985	0.337228	-0.588046	-0.590405	-0.386574	0.884609	-0.339496	-0.0492272
TCGA.A6.6780.01A.11R.1839.07	low	0.545418	-0.0730947	0.0624114	-0.260431	0.318554	-0.486826	0.258297	-0.514419	-0.154438	-0.528343	0.00756303	0.00447468
TCGA.AA.3842.01A.01R.1022.07	low	-0.142021	0.641564	0.103446	-0.139453	-0.761151	0.38348	0.0824771	-0.76968	-0.0203819	0.103158	-0.834454	-0.416125
TCGA.AA.3517.01A.01R.0821.07	low	0.227754	0.214532	0.835057	0.495502	-0.689185	0.0329644	-0.0454765	-0.579344	-0.601695	0.109362	-0.768908	-0.142195
TCGA.AD.6888.01A.11R.1928.07	low	-0.0818692	-0.265136	0.0903651	0.459621	-0.277328	-0.823745	-0.498622	0.305624	-0.379964	0.981749	0.368067	0.0522169
TCGA.D5.5540.01A.01R.1653.07	low	-0.116753	0.142318	0.472236	-0.30713	-0.821515	0.111343	-0.329836	-0.0969376	-0.34907	-0.167683	-0.564706	-0.42329
TCGA.QG.A5Z2.01A.11R.A28H.07	low	0.080706	-0.333006	0.130517	0.98391	0.331445	-0.877414	0.250903	-0.782517	-0.154116	-0.259523	0.753782	0.463657
TCGA.A6.5659.01B.04R.A277.07	low	-0.295374	-0.134945	0.880174	0.725529	-0.397404	-0.309083	-0.125541	-0.520429	-0.197361	0.244996	0.0504202	-0.366807
TCGA.AA.A01Z.01A.11R.A083.07	low	0.0524642	0.269846	0.318739	-0.234636	0.12453	-0.0268213	-0.51938	-0.309007	-0.274179	0.959746	-1.0916	-0.670816
TCGA.AA.A03J.01A.21R.A16W.07	low	0.433831	0.398615	-0.0399253	0.239683	-0.300235	-0.601286	-0.129291	-0.2383	-0.28513	-0.304205	-0.394958	0.19143
TCGA.CM.4748.01A.01R.1410.07	low	-0.42111	0.00689132	0.220779	-0.292644	-0.591153	-0.0677168	0.0246277	-0.529856	-0.356221	0.016318	-0.427731	-0.732783
TCGA.AA.3492.01A.01R.1410.07	low	0.690718	0.547025	0.445265	-0.193151	-0.0820602	0.369154	-0.484327	-0.428369	-0.246035	0.276877	0.14958	0.24908
TCGA.AA.A00R.01A.01R.A002.07	low	0.365061	0.16938	-0.483159	-0.257755	0.0356449	-0.256086	0.125837	-0.431721	0.162655	0.171405	-0.298319	0.289929
TCGA.G4.6294.01A.11R.1774.07	low	-0.405459	-0.148519	0.647811	0.843968	-0.442071	-0.192473	-0.475904	0.0629939	-0.218375	0.109411	-0.192437	-0.241047
TCGA.AA.3982.01A.02R.1022.07	low	0.617578	0.137417	-0.144647	0.248711	-0.74901	0.199264	0.307149	-0.384142	-0.14005	-0.226025	-0.19916	-0.272122
TCGA.AA.3851.01A.01R.1022.07	low	0.350459	0.370072	0.523376	0.276241	-0.497898	0.233899	-0.177688	0.11186	0.0909729	0.332599	-0.407563	0.266644
TCGA.G4.6317.01A.11R.1723.07	low	-0.302103	0.154907	0.655347	0.266414	-0.114643	-0.626465	-0.63506	0.262377	-0.500287	0.618947	-1.02353	-0.724763
TCGA.DM.A28E.01A.11R.A32Y.07	low	-0.223045	-0.342122	0.472749	0.71198	0.186987	-0.66255	-0.658205	0.251476	-0.489847	0.659209	0.0462185	-0.108398
TCGA.AA.3979.01A.01R.1022.07	low	-0.0020996	0.249954	0.884637	-0.239486	-0.469803	-0.0985028	-0.372651	-0.149895	-0.341492	-0.134501	0.781513	0.214339
TCGA.A6.6650.01B.02R.A277.07	low	-0.394617	-0.157927	0.780387	0.604784	-0.086646	-0.474983	0.078445	-0.742107	-0.328926	0.69143	-0.0915966	-0.268371
TCGA.AA.A01T.01A.21R.A16W.07	low	0.181077	0.0780898	-0.299054	-0.14132	0.167062	-0.687908	-0.583798	-0.0772858	-0.309938	-0.509149	-0.510084	-0.306058
TCGA.G4.6304.01A.11R.1928.07	low	0.340783	-0.184996	0.42473	-0.388876	-0.474481	-0.866917	-0.121165	0.324411	-0.275131	0.604962	0.358824	0.128132
TCGA.AA.3561.01A.01R.0821.07	low	0.327528	0.139308	0.576849	-0.35748	-0.200119	0.140051	-0.104538	0.019865	-0.367971	0.752718	-0.112605	0.208823
TCGA.A6.6780.01A.11R.A278.07	high	-0.325468	-0.542336	-0.0187459	-0.00625929	0.411074	0.24926	0.726554	-0.212281	0.495084	0.284004	1.02353	0.799911
TCGA.CM.5868.01A.01R.1653.07	high	-0.520458	0.205921	-0.765764	0.308565	0.233977	0.179088	-0.447037	0.0499707	0.00692695	-0.75677	-0.263025	0.397401
TCGA.CM.6165.01A.11R.1653.07	high	0.226706	0.0367057	-0.322781	0.455986	-0.490311	0.71103	0.347617	-0.0517515	0.341479	-0.561359	-0.707563	-0.107332
TCGA.CA.6716.01A.11R.1839.07	high	-0.692118	-0.0463317	0.0367916	0.365945	0.16227	-0.152979	-0.401262	0.21395	0.0298201	-0.175007	0.326891	-0.441502
TCGA.D5.6930.01A.11R.1928.07	high	0.328195	0.25616	-0.761991	-0.689693	0.508156	0.296627	0.611267	-0.576476	0.743168	0.257445	0.355462	0.347548
TCGA.AY.A8YK.01A.11R.A41B.07	high	0.0326582	-0.582194	0.471007	-0.157966	0.0488428	-0.457088	0.120655	-0.228394	0.16469	0.228511	0.721849	0.0362831
TCGA.CM.6164.01A.11R.1653.07	high	-0.263919	-0.452598	0.0296025	-0.233207	0.22897	-0.411818	-0.287451	0.684639	0.488437	0.401006	-0.521849	-0.258735
TCGA.NH.A50V.01A.11R.A28H.07	high	-0.729785	0.0965708	-0.471971	0.588146	0.671222	0.477991	0.169615	0.258756	0.392356	0.348863	-0.0445378	0.749939
TCGA.AY.4070.01A.01R.1113.07	high	0.373621	-0.0871664	-0.816726	-0.702547	0.675076	-0.0935705	0.317802	0.851094	-0.0536613	0.0647343	-0.421849	0.392961
TCGA.QL.A97D.01A.12R.A41B.07	high	-0.167155	-0.696213	-0.597171	0.337201	0.889136	-0.0130549	0.299611	-0.198202	0.153142	-0.997706	0.0747899	0.571208
TCGA.A6.5666.01A.01R.1653.07	high	-0.687969	-0.21774	0.230472	-0.602039	-0.150934	-0.404966	0.172539	0.317457	-0.234427	0.0408705	0.289916	0.27526
TCGA.AA.3655.01A.02R.1723.07	high	0.342128	-0.137687	-0.0508504	-0.207987	-0.169817	0.719532	0.229875	-0.11968	0.558226	-0.296759	1.18908	0.731604
TCGA.A6.6653.01A.11R.1774.07	high	-0.0271657	-0.219296	-0.854224	0.581015	0.654641	0.541312	-0.330984	-0.201174	0.568853	-0.766212	0.978992	0.196573
TCGA.DM.A28K.01A.21R.A32Y.07	high	-0.740543	-0.364057	-0.133355	0.441418	-0.115972	0.068266	-0.167376	0.688769	-0.0845029	0.482287	0.0453782	-0.00517838
TCGA.A6.A565.01A.31R.A28H.07	high	0.554788	-0.328269	-0.626131	0.150147	0.753679	0.0337542	0.524057	-0.448148	0.323905	-0.470389	1.00672	0.467732
TCGA.AD.6890.01A.11R.1928.07	high	0.355929	-0.21571	0.291865	-0.68979	0.632784	0.194164	0.337258	0.0353255	-0.107014	0.208096	-0.284034	-0.178247
TCGA.CM.5862.01A.01R.1653.07	high	0.229742	0.0147073	0.234525	-0.11425	-0.173722	0.241131	-0.28112	0.242508	-0.226626	-0.362321	-0.740336	-0.364104
TCGA.A6.6648.01A.11R.1774.07	high	-0.106895	-0.620664	-0.109491	0.197619	0.168531	-0.361392	0.0051964	0.0106535	-0.0958159	0.277794	0.87479	0.16339
TCGA.D5.5541.01A.01R.1653.07	high	-0.89304	-0.189395	0.186406	0.287179	-0.387325	0.334313	0.291184	0.215987	0.0167782	0.415394	-0.619328	-0.214293
TCGA.CM.6679.01A.11R.1839.07	high	-0.482007	0.229796	-0.519192	-0.189071	0.330095	0.451265	-0.148436	-0.150277	0.245356	0.616377	-0.613445	-0.375429
TCGA.CM.6677.01A.11R.1839.07	high	0.216888	0.0583363	0.096696	-0.385064	-0.329631	0.343216	0.157824	-0.643855	0.355577	-0.597224	-0.695798	-0.481676
TCGA.AA.3712.01A.21R.1723.07	high	-0.279899	0.233512	0.27525	0.416058	0.0590206	0.586283	-0.271456	0.0695118	0.134232	-0.730957	-0.215966	-0.137435
TCGA.CM.6170.01A.11R.1653.07	high	-0.931067	-0.0926901	0.0481491	0.541488	0.0771541	0.534631	0.16931	-0.348097	0.24823	0.00269134	-0.736975	-0.16349
TCGA.AZ.6600.01A.11R.1774.07	high	0.101514	0.225161	-0.689095	0.524229	0.619814	-0.161414	0.302213	-0.236539	0.211098	0.485266	0.110924	0.754918
TCGA.AA.A00O.01A.02R.A089.07	high	0.38032	-0.230998	-0.0495996	-0.271879	-0.433128	0.0914141	-0.105363	0.135922	-0.163327	-0.758399	-0.335294	0.307385
TCGA.F4.6460.01A.11R.1774.07	high	0.193188	-0.226605	0.29934	-0.601683	-0.0538965	0.239983	0.158843	0.184428	0.138818	-0.363234	-0.0983193	-0.0131424
TCGA.CM.6162.01A.11R.1653.07	high	-0.187805	0.34674	-0.564032	0.540748	0.777696	0.742758	0.535075	0.0515343	0.286451	-0.785366	-0.220168	0.260478
TCGA.G4.6302.01A.11R.1723.07	high	0.391367	-0.0612983	-0.68973	-0.773261	0.288048	0.79167	-0.0947304	0.044147	0.466115	-0.269379	0.0621849	-0.122382
TCGA.AA.3511.01A.21R.1839.07	high	0.259209	0.261313	0.130203	0.306207	0.265876	0.656483	0.103595	-0.560729	-0.220547	-0.913065	0.991597	0.754026
TCGA.CM.6167.01A.11R.1653.07	high	0.484188	-0.110144	-0.406474	-0.372762	-0.184239	0.936819	-0.0340895	-0.415533	0.146143	-0.0290252	-0.377311	-0.0514701
TCGA.CK.6751.01A.11R.1839.07	high	0.253743	0.160301	-0.0492173	-0.334938	0.838619	0.546029	-0.363256	-0.0869413	0.542726	-0.670563	-0.642857	-0.366554
TCGA.A6.2681.01A.01R.1410.07	high	0.379786	0.153853	-0.639864	-0.586994	0.359489	0.445624	0.366972	0.173064	0.0853872	-0.214159	-0.603361	-0.112706
TCGA.AA.A00N.01A.02R.A00A.07	high	-0.101653	0.359147	-0.414765	-0.340172	-0.357223	0.778162	0.662026	0.549992	0.458974	-0.501336	0.0773109	0.209397
TCGA.DM.A0X9.01A.11R.A155.07	high	-0.442104	-0.288771	-0.0608591	0.534342	-0.175745	-0.14063	-0.234193	0.214856	0.0390893	-0.642219	-0.0201681	0.580435
TCGA.AY.6196.01A.11R.1723.07	high	0.432355	0.166493	-0.845202	0.465209	0.71625	0.418705	0.603417	-0.172492	0.277403	-0.684905	-0.101681	0.319629
TCGA.A6.6650.01A.11R.A278.07	high	-0.923619	-0.640715	0.447199	0.382226	0.322421	0.0221473	0.150857	-0.22089	0.132181	-0.887652	-0.0563025	-0.0543016
TCGA.G4.6625.01A.21R.1774.07	high	0.281434	-0.410778	-0.64346	-0.441244	0.627348	0.512324	0.607786	-0.476304	0.356268	-0.643916	0.293277	0.72157
TCGA.F4.6459.01A.11R.1774.07	high	0.167536	-0.135935	0.282851	0.0993641	0.31625	0.205599	0.157433	0.0687825	0.0608641	-0.284104	-0.789916	-0.353597
TCGA.D5.6529.01A.11R.1774.07	high	-0.520534	0.219183	-0.316278	-0.302564	0.0181424	0.670674	0.141081	0.785696	0.693578	-0.76963	0.978992	0.81269
TCGA.CM.5348.01A.21R.1723.07	high	-0.104121	0.0556918	-0.385695	0.0188693	0.44386	0.417655	0.463111	0.26721	0.433664	-0.0762276	1.19748	-0.224565
TCGA.AD.5900.01A.11R.1653.07	high	-0.119013	-0.255749	-0.843599	-0.841446	-0.300707	0.401319	0.498232	0.296916	0.253123	0.165749	1.15294	0.915249
TCGA.NH.A6GA.01A.11R.A37K.07	high	-0.167188	-0.697841	0.513655	0.249446	-0.253892	0.484695	-0.0579435	0.466094	0.0350718	-0.856434	0.847059	-0.352769
TCGA.A6.6782.01A.11R.1839.07	high	0.214489	0.000785856	-0.819607	-0.144137	0.616333	0.751033	0.0726378	0.312801	0.0541686	-0.223619	-0.742857	-0.304536
TCGA.F4.6461.01A.11R.1774.07	high	0.0687997	-0.0435142	-0.322856	0.400673	-0.0732723	0.621213	0.381485	0.0474588	0.0841204	-0.738688	-0.172269	0.0908457
TCGA.CA.6717.01A.11R.1839.07	high	0.455172	-0.236076	-0.244705	-0.169315	0.260352	0.20968	0.257124	-0.334259	0.411437	-0.20841	-0.681513	-0.00972852
TCGA.AZ.6603.01A.11R.1839.07	high	-0.441026	-0.409441	-0.416679	0.164158	-0.290328	0.334573	-0.0730207	-0.106454	0.116896	0.377589	-0.305042	0.411535
TCGA.A6.6649.01A.11R.1774.07	high	0.394	-0.677359	-0.513264	0.326384	-0.047766	0.500147	0.200384	0.714171	0.502923	-0.354084	0.497479	-0.00750096
TCGA.CA.5797.01A.01R.1653.07	high	0.420024	0.00965865	-0.290238	0.182934	-0.295459	0.365886	-0.200072	-0.377999	0.102903	0.479142	-0.485714	0.0133731
TCGA.3L.AA1B.01A.11R.A37K.07	high	0.400106	-0.576917	0.438056	0.151403	-0.375235	-0.236125	0.345182	0.471589	-0.0281578	-0.627967	0.0201681	-0.296705
TCGA.CK.5914.01A.11R.1653.07	high	-0.684934	-0.198077	-0.492188	0.602642	0.601465	0.400904	-0.129452	-0.058183	-0.150736	-0.231539	0.723529	0.379025
TCGA.D5.6541.01A.11R.1723.07	high	-0.218082	0.288609	-0.872369	0.0233965	0.0974432	0.364361	-0.017035	0.633205	0.281392	-0.36886	0.257143	0.491536
TCGA.CM.6675.01A.11R.1839.07	high	-0.241067	-0.0160627	0.00397464	0.1657	0.465746	0.319677	-0.102279	0.941077	0.52276	-0.622698	1.11597	0.919909
TCGA.AY.6386.01A.21R.1723.07	high	-0.0693328	-0.558092	-0.786414	0.301471	0.648502	-0.275391	0.199048	0.298747	0.26299	-0.614634	1.08067	0.291609
TCGA.5M.AATA.01A.31R.A41B.07	high	-0.103673	-0.586341	-0.323315	-0.461004	0.484451	0.125108	-0.269667	0.334799	-0.301507	-0.79714	0.721849	0.512132
TCGA.A6.5660.01A.01R.1653.07	high	-0.889304	0.245057	-0.757822	0.291383	0.318126	0.579798	-0.189908	0.828527	0.182065	0.529037	-0.667227	0.0515306
TCGA.CK.6747.01A.11R.1839.07	high	0.419859	-0.509975	-0.217319	0.2876	0.420763	0.00382365	-0.211395	0.0552267	0.461264	-0.632963	0.504202	-0.187302
TCGA.D5.6931.01A.11R.1928.07	high	-0.144634	0.0320491	0.0521044	0.386289	-0.0792888	0.544974	0.21327	0.503369	0.445606	-0.588329	0.127731	0.607499
TCGA.A6.6654.01A.21R.1839.07	high	-0.171405	0.236105	-0.793641	0.404118	0.839451	0.314057	0.263221	0.972356	0.402919	-0.0275862	-0.0739496	0.298638
TCGA.CM.6168.01A.11R.1653.07	high	-0.0864592	0.176078	-0.658792	0.196556	0.391358	0.372153	0.338508	0.176431	0.551427	-0.230698	-0.216807	0.206871
TCGA.AA.3526.01A.02R.A32Z.07	high	-0.484798	-0.00236228	-0.713787	-0.604758	0.215605	0.714055	0.262526	0.650715	-0.159929	-0.88609	1.02521	0.890101
TCGA.G4.6314.01A.11R.1723.07	high	0.113738	0.093426	-0.243627	-0.602167	0.00659475	0.579938	-0.224419	0.202946	0.473218	0.278974	-0.776471	-0.360665
TCGA.G4.6315.01A.11R.1723.07	high	0.15805	-0.691729	-0.0950018	-1.03606	-0.190489	-0.343172	0.0573297	-0.412019	-0.141842	-0.52013	0.517647	-0.427479
TCGA.F4.6854.01A.11R.1928.07	high	0.0384357	-0.154209	-0.743127	0.0219586	-0.373946	0.491884	-0.16508	-0.311378	0.0325663	-0.750463	-0.673109	-0.192119
TCGA.AZ.6605.01A.11R.1839.07	high	0.21169	0.297358	-0.851252	0.00688904	0.12583	0.647847	0.291077	-0.160269	0.275424	0.14693	0.0327731	0.162511
TCGA.D5.6924.01A.11R.1928.07	high	0.357563	0.0660837	-0.360748	-0.152081	-0.000391428	0.0438552	0.467465	-0.459458	-0.00438486	-0.784104	-0.578992	-0.218915
TCGA.DM.A28M.01A.12R.A16W.07	high	-0.334665	-0.5437	0.0335988	-0.288443	0.668882	-0.238007	0.156337	0.188306	-0.0631341	-0.300084	0.415126	0.57688
TCGA.DM.A1D9.01A.11R.A155.07	high	0.00853592	-0.362963	0.0105201	0.354526	0.752072	-0.0495727	-0.309369	0.117163	0.112374	0.418494	-0.0411765	-0.211541
TCGA.D5.6928.01A.11R.1928.07	high	0.0059878	-0.235889	-0.719389	0.471711	0.268824	0.617344	0.613424	-0.215698	0.396632	0.547168	1.09328	0.936475
TCGA.AZ.6606.01A.11R.1839.07	high	0.653051	-0.685794	-0.748574	0.266012	0.4042	0.0257898	-0.188779	0.34255	0.021787	-0.355593	1.17983	0.652451
TCGA.CK.6746.01A.11R.1839.07	high	0.09064	-0.529533	-0.0569109	0.0746758	0.351036	0.328866	0.605741	-0.200061	0.379966	-0.66587	0.97563	0.952433
TCGA.F4.6569.01A.11R.1774.07	high	0.401766	0.386939	-0.607724	-0.00798262	0.237709	0.631495	0.278158	0.364595	0.396679	-0.242052	-0.513445	-0.283181
TCGA.AY.5543.01A.01R.1653.07	high	0.110572	-0.641541	-0.360149	0.521511	0.896863	-0.0708893	0.159673	0.358292	0.213092	-0.849715	1.01176	0.831936
TCGA.CA.6719.01A.11R.1839.07	high	-0.290412	0.0616874	-0.22863	-0.451211	0.223946	0.00654011	-0.0328372	0.641869	0.411362	-0.266442	-0.134454	0.230594
TCGA.AD.6895.01A.11R.1928.07	high	-0.285786	-0.0978475	-0.748645	-0.65048	0.622696	0.142692	0.273573	0.238994	0.308444	0.127166	1.15966	0.918456
TCGA.QG.A5YV.01A.11R.A28H.07	high	-0.256997	-0.516883	0.498804	0.418747	-0.0241156	-0.419735	-0.231829	0.0465232	-0.0803272	-0.985534	0.621849	0.192418
TCGA.G4.6310.01A.11R.1723.07	high	0.18848	-0.283849	0.153092	-0.762421	-0.0633896	0.620309	-0.31212	0.22862	0.245257	0.0373669	0.0252101	-0.122823
TCGA.G4.6307.01A.11R.1723.07	high	-0.35273	-0.420416	-0.446024	-0.179823	0.122705	-0.44145	-0.0537339	0.119051	-0.00240431	0.284639	-0.715126	-0.489164
TCGA.G4.6627.01A.11R.1774.07	high	0.352986	-0.164079	-0.486532	-0.446857	0.790171	0.442902	0.373131	0.0440989	0.516961	0.476324	1.09328	0.851125
TCGA.AA.3496.01A.21R.1839.07	high	0.391674	-0.0431511	-0.17267	0.49338	0.052535	0.0222071	0.27502	-0.408341	0.0720522	0.312321	-0.178992	-0.263383
TCGA.D5.6535.01A.11R.1723.07	high	0.552957	-0.304031	-0.718376	0.644056	0.656484	0.316618	0.579192	0.558669	0.428588	0.334483	1.10756	0.526002
TCGA.D5.6532.01A.11R.1723.07	high	-0.543974	-0.432298	-0.19764	0.299912	-0.301079	-0.179538	-0.111068	0.106815	0.22848	-0.126829	0.634454	0.450636
TCGA.F4.6704.01A.11R.1839.07	high	0.253553	0.272834	-0.237576	-0.0482761	0.0473501	0.498688	-0.191733	-0.0395442	0.217245	-0.342236	-0.637815	-0.362806
TCGA.CM.6172.01A.11R.1653.07	high	0.20376	-0.338946	0.4206	0.270366	0.0317276	0.696745	0.213169	-0.454882	0.111877	0.393702	-0.0176471	-0.324429
TCGA.A6.6781.01A.22R.1928.07	high	-0.156101	0.318112	-0.785815	-0.299106	-0.0118043	0.746277	0.439081	0.639146	0.353981	0.200336	-0.278151	0.141244
TCGA.F4.6808.01A.11R.1839.07	high	-0.541766	-0.149655	-0.307323	-0.21177	0.369318	0.268959	-0.241907	0.620213	0.0593479	-0.835474	-0.533613	-0.269274
TCGA.AZ.6607.01A.11R.1839.07	high	-0.510939	0.426984	-0.571508	0.338092	0.952536	0.70493	0.583851	0.861613	0.468956	-0.15164	1.11597	0.293513
TCGA.DM.A1D7.01A.11R.A155.07	high	0.170863	-0.530613	-0.334136	-0.177722	0.673302	0.104783	-0.212151	0.61444	0.0104045	-0.00707087	-0.705042	-0.229259
TCGA.AD.A5EJ.01A.11R.A28H.07	high	0.399831	0.0329735	-0.594228	0.107272	0.179249	-0.364212	-0.324737	0.553332	0.199656	-0.259381	1.12857	-0.31062
TCGA.D5.6932.01A.11R.1928.07	high	-0.600197	0.0538702	-0.706068	-0.185692	-0.0159526	0.677008	-0.196947	0.133784	0.182846	-0.884372	-0.747899	0.180942
TCGA.5M.AAT5.01A.21R.A41B.07	high	-0.863088	-0.58714	0.117306	-0.207987	0.788021	0.0247351	-0.056825	0.494078	0.0539744	-0.255665	-0.0226891	-0.470047
TCGA.AD.6901.01A.11R.1928.07	high	-0.34033	0.202365	-0.771549	-0.132923	0.505077	0.285644	-0.0565734	0.654395	0.194076	-0.0864724	-0.554622	0.147884
TCGA.A6.5667.01A.21R.1723.07	high	-0.818562	-0.223479	0.125947	-0.0743169	-0.21454	0.0552911	-0.28842	-0.277807	0.45855	0.378638	-0.704202	-0.650432
TCGA.AD.6964.01A.11R.1928.07	high	0.0200756	0.31755	-0.302694	0.00309834	-0.20218	0.594082	0.512597	0.251045	0.486232	0.219467	-0.109244	0.493765
TCGA.DM.A285.01A.11R.A16W.07	high	-0.502057	0.134108	-0.505603	-0.398463	0.749582	0.0307101	-0.345617	0.993368	-0.00758611	-0.956389	-0.768908	0.0573164
TCGA.A6.5664.01A.21R.1839.07	high	0.293917	-0.0700918	-0.584326	-0.724829	0.469618	0.789443	0.304794	-0.0437445	0.142422	0.395879	-0.762185	-0.399461
TCGA.F4.6703.01A.11R.1839.07	high	0.420127	0.301228	-0.795539	0.321705	0.419171	0.556675	0.324606	0.830156	0.299249	0.323151	0.198319	0.533454
TCGA.CM.6678.01A.11R.1839.07	high	0.298281	-0.195142	-0.0609276	-0.410772	-0.238701	-0.108554	-0.108303	0.616125	0.388619	-0.461939	-0.722689	-0.312262
TCGA.G4.6628.01A.11R.1839.07	high	-0.163835	-0.489777	-0.961265	-0.331109	0.857357	0.421916	0.423792	-0.38409	0.198196	-0.258873	1.05042	0.880521
TCGA.G4.6303.01A.11R.1774.07	high	-0.319597	-0.104587	0.299971	0.542749	-0.266478	0.307466	0.335021	0.40918	0.444487	0.307752	-0.581513	-0.298407
TCGA.DM.A28F.01A.11R.A32Y.07	high	-0.961011	-0.281189	0.125924	0.541068	0.552949	0.036783	-0.185005	0.374461	0.329299	-0.165517	0.442017	0.634205
TCGA.AA.3695.01A.01R.0905.07	high	-0.351005	-0.071089	-0.4371	-0.383882	0.542581	0.989442	-0.1958	0.837157	0.313519	0.651032	-0.134454	-0.417018
TCGA.A6.A566.01A.11R.A28H.07	high	0.545662	0.384184	-0.804135	-0.477806	0.10197	0.794337	0.243582	0.323923	0.381819	-0.0990749	-0.0336134	0.103164
TCGA.F4.6807.01A.11R.1839.07	high	0.419767	0.114253	-0.598889	0.264411	0.661042	0.760141	0.183385	0.335522	0.227249	-0.380755	-0.229412	0.174305
TCGA.AA.3968.01A.01R.1022.07	high	-0.325528	0.179413	0.217782	-0.408634	-0.382315	0.660248	0.395016	-0.36993	0.187114	0.531707	-0.273109	0.177591
TCGA.DM.A28A.01A.21R.A32Y.07	high	-1.00724	0.11022	0.200451	0.0702816	0.385443	-0.3119	-0.238997	0.434452	-0.104435	-0.255409	0.22521	0.237984
TCGA.G4.6298.01A.11R.1723.07	high	-0.902352	0.136005	-0.0401631	0.148466	0.0269387	-0.116165	-0.288021	0.847331	-0.0956254	-0.194113	-0.688235	-0.372589
TCGA.CK.6748.01A.11R.1839.07	high	0.0899358	0.301377	-0.601591	-0.687045	0.518213	0.645622	0.0699772	0.831036	0.463354	-0.572393	-0.715966	-0.349563
TCGA.AA.A004.01A.01R.A00A.07	high	0.0835035	-0.181659	-0.580347	-0.727341	0.346109	0.112332	0.477605	0.626825	-0.0750878	-0.400583	-0.37479	-0.0140234
TCGA.A6.2686.01A.01R.A32Z.07	high	-0.136533	-0.0388236	-0.930916	-0.805296	0.660612	0.562719	0.538289	-0.305568	0.41811	-0.828144	-0.219328	0.670915
TCGA.F4.6855.01A.11R.1928.07	high	-0.452404	0.473905	-0.503687	0.404456	0.0304875	0.85295	-0.0389616	0.583905	0.37522	0.298738	-0.672269	-0.371028
TCGA.CA.6715.01A.21R.1839.07	high	-0.511524	-0.374375	0.205147	-0.87087	0.0179468	-0.295047	-0.208784	0.35404	-0.0319886	-0.137019	-0.293277	-0.428054
TCGA.NH.A50U.01A.33R.A37K.07	high	-0.251665	-0.362833	-0.773819	-0.271879	-0.142777	-0.217264	-0.402059	-0.257212	0.189355	-1.15038	1.10588	0.589239
TCGA.A6.2677.01A.01R.A278.07	high	-0.890879	-0.600297	0.679321	0.442486	-0.317857	-0.0521578	0.231407	-0.431191	0.296597	0.432222	0.657143	-0.156678
TCGA.A6.2675.01A.02R.1723.07	high	-0.678805	0.346507	-0.111821	-0.597675	-0.347895	0.445447	0.384208	-0.32836	0.503355	-0.430475	0.878992	0.748899
TCGA.CK.5913.01A.11R.1653.07	high	0.0080081	0.0697323	-0.860704	0.0404372	0.787507	0.367247	0.105576	0.30982	0.522527	-0.168881	1.08067	0.176648
TCGA.G4.6311.01A.11R.1723.07	high	-0.203785	0.348003	-0.875663	0.45356	0.918631	-0.358022	0.465119	0.531651	0.223677	-0.868093	0.183193	0.761111
TCGA.D5.6922.01A.11R.1928.07	high	-0.0429267	-0.282677	-0.275833	-0.693769	-0.449916	0.243964	-0.22119	-0.166335	0.326222	-0.274311	-0.639496	-0.208037
TCGA.D5.6536.01A.11R.1723.07	high	-0.116718	-0.0856771	0.230679	0.266222	-0.0738615	-0.35189	0.385628	0.553397	0.0191002	-0.352239	-0.135294	-0.214894
TCGA.AD.6899.01A.11R.1928.07	high	-0.558759	0.116303	-0.322001	0.154351	-0.105241	0.275872	0.535563	-0.414572	0.231146	-0.483619	-0.431092	0.562929
TCGA.CM.5863.01A.21R.1839.07	high	0.239785	0.299427	-0.552133	0.710074	0.32483	0.706775	0.245469	0.865825	0.201037	-0.551258	-0.105882	0.0586017
TCGA.A6.6137.01A.11R.1774.07	high	0.211731	-0.689639	-0.372679	0.17747	0.536137	-0.0582237	0.418245	0.238821	0.289111	-0.608326	0.229412	0.0457764
TCGA.CK.4952.01A.01R.1723.07	high	-0.740796	-0.337084	-0.430862	0.0543197	0.263232	0.267771	0.0259973	0.257884	0.369955	0.407658	-0.108403	0.510757
TCGA.DM.A28H.01A.11R.A16W.07	high	0.306768	-0.554106	-0.108988	0.251757	0.0102551	-0.185093	-0.115299	-0.404685	0.178199	0.0441469	-0.748739	-0.3644
TCGA.CM.5349.01A.21R.1723.07	high	-0.231138	-0.0286848	-0.798494	-0.995807	-0.0236307	0.29895	0.550473	0.120689	-0.0541238	0.488677	-0.142017	0.207218
TCGA.NH.A5IV.01A.42R.A37K.07	high	-0.180081	-0.248744	0.10988	-0.286925	0.152786	-0.28447	0.307266	0.674467	0.464174	-0.213457	-0.510924	-0.105221
TCGA.AZ.5403.01A.01R.1653.07	high	0.454722	0.268891	-0.821916	-0.57747	0.441224	0.788379	-0.0596548	0.243142	0.282642	0.0424081	-0.590756	-0.403821
TCGA.AA.3877.01A.01R.1022.07	high	-0.0473507	0.0789751	-0.658789	-0.759321	-0.175161	0.24798	0.544196	-0.287702	-0.0547497	-0.30513	0.542017	0.309185
TCGA.CM.6676.01A.11R.1839.07	high	0.145248	0.0418902	0.034983	-0.689927	0.577575	-0.0971101	-0.249189	-0.492377	-0.0268419	0.140461	-0.791597	-0.446789
TCGA.AZ.6601.01A.11R.1774.07	high	0.238463	0.0442574	-0.941913	-0.140311	0.056784	0.24328	0.769258	-0.0119163	0.310296	-0.279825	1.06891	0.872279
TCGA.CM.4751.01A.02R.1839.07	high	-0.178534	-0.100133	-0.412458	0.215513	0.825027	0.752122	0.233849	-0.00659757	0.505065	-0.675243	1.17899	0.817718
TCGA.CK.4951.01A.01R.1410.07	high	0.162692	0.180329	-0.699814	-0.662379	0.385747	0.554218	0.249015	0.629954	0.492488	-0.0472013	1.15378	0.492549
TCGA.A6.2684.01A.01R.1410.07	high	0.173317	0.15637	-0.561765	-0.777024	-0.201284	0.436529	0.0468429	0.352284	0.258266	-0.421253	-0.72521	-0.293264
TCGA.A6.2671.01A.01R.1410.07	high	0.0675721	0.23737	-0.793701	-0.87787	0.285064	0.421842	0.118255	-0.176776	0.167904	-0.694211	-0.568067	0.323418
TCGA.AM.5820.01A.01R.1653.07	high	0.427572	-0.23513	-0.116642	-0.707588	-0.0954525	0.457086	-0.177442	-0.180516	0.334754	0.386627	0.344538	-0.156534
TCGA.AA.A01P.01A.21R.A083.07	high	0.408815	0.0129244	-0.739228	-0.582934	-0.386442	0.765464	0.442766	-0.234756	0.570916	0.550919	1.12185	0.762131
TCGA.A6.3808.01A.01R.1022.07	high	-0.097484	0.0975398	-0.325657	-0.782945	0.376938	0.73468	0.553879	0.232407	0.336727	0.442912	-0.484874	-0.128298
TCGA.AZ.4616.01A.21R.1839.07	high	-0.168367	-0.094694	-0.204963	-0.593863	0.76322	-0.0823746	-0.121815	0.293948	-0.0929711	-0.116737	0.745378	0.859973
TCGA.A6.2680.01A.01R.1410.07	high	0.349117	0.044264	-0.351965	-0.0975588	0.294794	0.208838	0.292651	0.169455	0.0248069	-0.857524	-0.304202	0.144398
TCGA.AD.6963.01A.11R.1928.07	high	-0.215693	-0.69865	-0.614741	-0.310971	0.662118	0.0413351	0.0743164	-0.279283	0.300089	-0.784598	0.0277311	0.638906
TCGA.A6.5657.01A.01R.A32Z.07	high	0.214138	0.118822	-0.539178	-0.286171	0.547001	0.0864276	0.098659	0.451284	0.654485	0.433519	-0.289076	0.0852609
TCGA.CM.6169.01A.11R.1653.07	high	0.249618	-0.103861	-0.637035	0.0845645	0.242964	0.999371	0.700646	0.0629902	0.356257	-0.73995	0.728571	0.684287
TCGA.CK.4948.01B.11R.1653.07	high	0.418226	0.121471	-0.674798	-0.747858	0.11957	0.50157	0.0388651	0.11974	0.290334	-0.389235	0.0361345	0.396324
TCGA.AA.3950.01A.02R.1022.07	high	0.197196	0.229442	-0.33666	-0.785123	0.0312936	0.664801	0.533094	-0.26246	0.176373	-0.465259	0.307563	0.274303
TCGA.DM.A282.01A.12R.A16W.07	high	-0.474747	-0.0841614	-0.0944223	-0.376545	0.203411	0.00859642	-0.399309	0.251543	-0.0226883	-0.241767	-0.308403	-0.14454
TCGA.CK.4950.01A.01R.1723.07	high	0.430401	-0.566143	-0.0522702	-0.554446	0.836659	0.498458	0.59829	-0.48627	0.288122	-0.263078	0.957143	0.658103
TCGA.CM.6680.01A.11R.1839.07	high	-0.500852	0.0780986	0.0544093	0.547373	0.574317	0.569754	0.0845886	0.192789	0.384817	-0.652676	-0.386555	0.325024
TCGA.D5.5537.01A.21R.1928.07	high	-0.817234	0.163663	-0.111658	-0.157966	0.0821951	0.465454	-0.132919	0.504059	0.188859	-0.691276	-0.489916	-0.420893
TCGA.NH.A8F8.01A.72R.A41B.07	high	-0.169302	-0.0749931	0.191075	-0.21177	-0.383705	-0.0330796	-0.170838	0.726331	-0.072439	0.343351	0.27479	0.735945
TCGA.A6.6142.01A.11R.1774.07	high	0.00346791	0.384441	-0.221864	-0.0811197	0.505927	0.358423	0.0699187	0.919451	-0.0100778	-0.525289	-0.610084	-0.219382
TCGA.F4.6570.01A.11R.1774.07	high	-0.277694	0.252798	-0.715572	0.227265	-0.100053	0.70967	0.364272	0.415515	0.322818	-0.91832	0.843697	0.801167
TCGA.D5.6920.01A.11R.1928.07	high	0.400261	-0.673111	-0.309572	0.176208	0.72401	0.497843	0.479059	-0.416393	0.225476	0.55093	1.18067	-0.0522557
TCGA.AU.3779.01A.01R.1723.07	high	-0.153322	0.0496848	-0.8991	0.000959419	0.379989	0.660522	0.412928	0.00659459	0.21767	0.213793	0.951261	0.611485
TCGA.G4.6626.01A.11R.1774.07	high	-0.949254	-0.492372	-0.468407	-0.157545	0.454852	0.0490713	0.18045	0.100253	-0.234242	-0.596972	-0.433613	-0.31362
TCGA.D5.6538.01A.11R.1723.07	high	-0.160486	-0.61739	-0.0775253	-0.850383	-0.337754	-0.414101	-0.00747778	0.406141	-0.0726015	-0.466805	-0.77395	-0.513577
TCGA.AA.3713.01A.21R.1723.07	high	-0.296365	-0.52702	-0.027254	-0.0848256	0.730273	0.187814	0.415619	-0.43846	0.273496	-0.162153	1.19412	0.779949
TCGA.G4.6317.02A.11R.2066.07	high	-0.800241	-0.0493716	-0.0436722	0.571111	0.389189	-0.537497	-0.226797	0.496245	-0.101372	0.255845	-0.585714	-0.567497
TCGA.D5.6898.01A.11R.1928.07	high	0.495788	-0.346743	-0.525357	0.13697	-0.116562	0.279941	0.302817	0.537696	0.613847	-0.0681325	-0.719328	-0.56234
TCGA.D5.6533.01A.11R.1723.07	high	0.111732	-0.529545	-0.134827	-0.666162	0.415316	-0.072865	0.000552153	-0.501093	0.0237231	-0.254247	-0.32437	0.0846283
TCGA.QG.A5YW.01A.11R.A28H.07	high	-0.16143	-0.457382	-0.314039	-0.0819451	0.616328	-0.347383	0.342874	0.65486	0.392743	-0.0418781	-0.0546218	-0.156871
TCGA.AA.3555.01A.01R.0821.07	high	-0.0689883	0.1929	0.217929	-0.652885	-0.291228	0.589094	0.27504	0.162753	0.606843	0.440875	-0.219328	0.485737
TCGA.SS.A7HO.01A.21R.A37K.07	high	0.492599	-0.665296	-0.0584442	-0.903821	0.0312303	-0.289057	0.0357026	-0.51431	-0.2071	-0.772335	-0.319328	-0.428475
TCGA.DM.A28G.01A.11R.A16W.07	high	-0.0140406	-0.371166	0.315948	0.166961	-0.29667	-0.285331	-0.370643	0.967007	0.155163	0.575021	-0.455462	-0.596669
TCGA.CA.5254.01A.21R.1839.07	high	-0.306392	0.263709	-0.669861	0.35826	-0.170169	0.231334	0.0491504	0.789221	0.308216	-1.02634	-0.192437	0.199583
TCGA.AA.3514.01A.02R.0821.07	high	0.434567	0.186795	-0.309008	-0.43364	-0.00645311	0.283775	-0.0193252	0.0148148	-0.0663777	-0.758941	-0.784034	-0.393808
TCGA.G4.6297.01A.11R.1723.07	high	-0.0944491	0.342833	-0.834856	0.306095	0.864047	0.533881	0.187848	0.667499	0.184111	-0.991001	0.235294	0.767641
TCGA.D5.5538.01A.01R.1653.07	high	-0.814163	0.137829	-0.718884	0.0534678	0.217237	0.183139	0.394842	0.358189	0.45168	0.254163	0.487395	0.726767
TCGA.F4.6463.01A.11R.1723.07	high	0.487757	0.0351193	0.294845	-0.554298	-0.42425	0.343282	-0.187053	0.500627	0.189121	-0.430885	-0.77563	-0.422135
TCGA.AA.3697.01A.01R.1723.07	high	-0.189907	-0.572518	-0.358387	-0.195797	0.236518	0.579043	0.304153	0.219528	0.0673887	-0.627536	0.52437	0.518803
TCGA.AA.3660.01A.01R.1723.07	high	0.424644	-0.329184	-0.295523	-0.0227134	-0.427361	0.395546	0.0174938	-0.258373	-0.0581741	0.23524	0.705882	-0.276559
TCGA.G4.6588.01A.11R.1774.07	high	-0.646947	-0.0295855	-0.676295	-0.776545	0.313549	-0.174411	0.133226	0.245462	0.456809	0.489655	1.0084	0.362231
TCGA.G4.6322.01A.11R.1723.07	high	-0.854246	-0.35033	0.299718	-0.00664145	0.719307	0.0144337	-0.137607	0.480831	0.335675	0.295586	0.142857	-0.371029
TCGA.AA.3489.01A.21R.1839.07	high	0.412484	0.108005	-0.845623	0.561145	0.0701713	0.523973	0.520181	-0.0922894	0.0693943	-0.244893	-0.636134	0.24965
TCGA.AA.3662.01A.01R.1723.07	high	0.00705296	-0.466143	0.134475	-0.622867	-0.291497	-0.256261	0.618133	0.306684	-0.314735	0.0887267	0.970588	0.583635
TCGA.A6.2684.01A.01R.A278.07	high	-0.821484	-0.288483	0.494024	-0.130643	-0.319797	0.603938	0.125064	-0.261904	0.633626	0.303364	0.390756	-0.0531685
TCGA.AU.6004.01A.11R.1723.07	high	0.389276	-0.215491	-0.858949	-0.573686	0.328559	0.272859	0.448617	-0.393554	0.392465	-0.866106	1.02773	0.954896
TCGA.A6.2674.01A.02R.0821.07	high	0.293749	0.299046	-0.682996	-0.728895	0.166005	0.348499	0.704334	0.521758	0.289258	-0.64719	-0.217647	-0.026416
TCGA.AA.3494.01A.01R.1410.07	high	-0.00808349	-0.370884	-0.193402	-0.576208	-0.286507	0.231412	0.562642	-0.353598	-0.201437	0.499327	-0.634454	-0.479568
TCGA.A6.6138.01A.11R.1774.07	high	0.135156	-0.209226	-0.506002	0.186288	0.450657	0.694335	0.659066	-0.414184	0.382336	0.238426	0.717647	0.700087
TCGA.A6.6652.01A.11R.1774.07	high	-0.578469	-0.680196	0.661376	0.652953	0.288245	-0.276043	-0.13049	0.503881	-0.147318	-0.735324	0.744538	-0.103331
TCGA.AA.3831.01A.01R.0905.07	high	0.531389	-0.225844	-0.490478	-0.493615	0.776856	0.569363	0.175948	-0.270743	0.382822	0.542101	-0.42521	-0.112572
TCGA.WS.AB45.01A.11R.A41B.07	high	0.391253	0.262007	-0.741986	-0.207566	0.421041	0.51778	0.353282	-0.266529	0.317807	-0.298549	-0.255462	0.0515691
TCGA.A6.5659.01A.01R.1653.07	high	-0.85573	-0.166691	0.0200518	0.344767	0.297002	0.346962	0.153065	0.163224	0.324342	-0.108502	-0.522689	-0.214155
TCGA.CK.5912.01A.11R.1653.07	high	0.367721	-0.404913	-0.00561183	0.229172	0.235431	0.289482	0.0109251	-0.159582	0.00906756	-0.674576	0.010084	-0.0229267
TCGA.CM.6171.01A.11R.1653.07	high	0.304539	-0.626952	0.0285287	0.586204	0.136244	0.211368	0.0624732	-0.150181	0.359599	-0.242893	0.827731	0.0372231
TCGA.A6.3810.01A.01R.A278.07	high	-0.888488	0.00920708	0.505227	0.259437	0.0307233	0.670517	0.347877	0.0241526	0.418903	-0.295458	-0.363025	0.00774718
TCGA.CM.6161.01A.11R.1653.07	high	0.227706	-0.249846	-0.0988324	0.140479	-0.191969	0.0445162	-0.0661984	-0.253457	0.297081	-0.572582	0.0731092	-0.334283
TCGA.A6.6650.01A.11R.1774.07	high	-0.427477	-0.635791	0.0411874	0.250189	0.826816	-0.324376	0.0359275	-0.29579	0.23588	0.172293	-0.646218	-0.198729
TCGA.D5.6539.01A.11R.1723.07	high	0.330193	-0.685929	-0.0441498	0.034132	0.290694	0.0201359	0.381765	-0.31706	0.290837	0.040902	1.10336	0.284566
TCGA.DM.A1DB.01A.11R.A155.07	high	-0.42795	-0.596396	-0.576745	-0.229149	0.211946	-0.465404	0.153332	0.311223	-0.047918	-0.806392	-0.0285714	0.526974
TCGA.A6.6781.01A.22R.A278.07	high	-0.695308	0.150421	-0.0779238	0.212318	-0.223263	0.94038	0.578047	0.3101	0.596236	0.365772	0.818487	0.159983
TCGA.CM.4743.01A.01R.1723.07	high	0.51741	-0.0493416	-0.735928	-0.237831	0.654559	0.646524	-0.187952	0.491799	0.108207	0.0940382	1.16975	0.949722
TCGA.AA.3872.01A.01R.1022.07	high	0.407459	0.241041	-0.852649	-0.868063	0.0854824	0.841134	0.296897	0.692678	0.0595135	-0.428201	-0.259664	0.0725364
TCGA.AA.3678.01A.01R.0905.07	high	-0.354761	-0.417216	-0.0535844	-0.610256	-0.225046	0.559907	0.414286	0.461375	0.178502	-0.0376787	0.889076	0.793466
TCGA.D5.6923.01A.11R.A32Z.07	high	-0.401288	0.140485	-0.731991	0.250376	0.189065	0.600924	-0.00882349	0.41888	0.224108	-0.834546	-0.733613	-0.375453
TCGA.A6.2674.01A.02R.A278.07	high	-0.434312	0.0235041	0.320212	0.482	-0.187818	0.387489	0.691917	0.0905508	0.380786	0.313709	0.720168	0.0282108
TCGA.A6.4105.01A.02R.1774.07	high	0.0872191	-0.196294	-0.159753	0.0206753	0.726173	0.631726	0.33291	-0.258064	0.196415	0.441575	0.0336134	0.547025
TCGA.5M.AAT6.01A.11R.A41B.07	high	0.362005	0.143833	-0.765956	-0.202501	0.210968	0.75933	0.577087	0.519505	0.112216	0.266329	0.44958	0.573047
TCGA.D5.7000.01A.11R.A32Z.07	high	-0.649117	-0.055298	-0.951728	0.0379151	-0.122717	0.370753	-0.285724	-0.631667	0.550819	-0.753406	0.192437	0.594326
TCGA.AA.3860.01A.02R.0905.07	high	0.255004	0.289846	-0.537934	-0.168254	0.577636	0.589472	0.609084	0.173306	-0.000583947	-0.369539	0.712605	0.844872
TCGA.G4.6293.01A.11R.1723.07	high	0.466964	-0.496355	-0.0199377	0.18966	0.171214	0.126126	0.337613	0.183524	0.33898	-0.4883	0.842017	0.174486
TCGA.AD.A5EK.01A.11R.A28H.07	high	-0.141548	-0.430909	-0.0757522	-0.215132	0.216611	-0.394276	0.0742602	-0.525694	-0.318771	-0.450393	0.810924	0.24206
TCGA.CM.6166.01A.11R.1653.07	high	0.08669	-0.0544906	0.481905	-0.424884	-0.197943	0.0040333	-0.423567	0.0148217	-0.0372692	-0.675307	-0.0512605	-0.346148
TCGA.D5.6540.01A.11R.1723.07	high	-0.400652	-0.13203	-0.889983	-0.184027	0.532944	0.379143	0.48619	0.456878	0.226094	-0.4109	0.610084	0.534484
TCGA.F4.6809.01A.11R.1839.07	high	0.32397	-0.293336	-0.833412	-0.448344	0.57664	0.801677	-0.0705896	-0.287279	0.173877	-0.107485	-0.747899	-0.0109515
TCGA.NH.A50T.01A.11R.A28H.07	high	-0.572274	-0.310759	0.399668	0.0198447	-0.0779125	0.0581529	-0.0190492	0.476994	0.13465	-0.542952	-0.676471	-0.504379
TCGA.CK.4947.01B.11R.1653.07	high	-0.587925	-0.264259	-0.153939	0.281295	0.513577	0.45764	0.39106	-0.234782	0.277042	-0.621783	1.14286	0.733849
TCGA.A6.6140.01A.11R.1774.07	high	-0.38845	-0.691421	-0.336094	0.338029	0.597668	0.0494472	-0.0433869	0.13988	0.323317	-0.365929	0.702521	-0.143376
TCGA.CK.5915.01A.11R.1653.07	high	-0.424538	-0.624156	-0.091548	0.0823743	0.421076	0.122981	-0.158577	-0.20025	0.0162033	-0.758403	-0.157143	-0.127963
TCGA.D5.6926.01A.11R.1928.07	high	-0.706121	0.189441	0.0414711	-0.0839849	0.0894755	0.184588	0.119009	0.404324	0.0512318	-0.755929	-0.721849	-0.51483
TCGA.AA.3685.01A.02R.A32Z.07	high	0.459725	-0.00354727	-0.509117	-0.700808	0.363673	0.775465	0.4674	-0.153981	0.409424	0.00750497	0.45042	0.77303
TCGA.AA.3663.01A.01R.1723.07	high	0.30034	-0.304142	-0.600017	-0.911913	0.623439	0.629022	0.0805456	0.0260055	0.294242	0.0940591	0.194118	0.0778631
TCGA.T9.A92H.01A.11R.A37K.07	high	-0.320598	-0.52647	0.33554	0.100047	0.458309	-0.15332	-0.289331	0.422131	0.171027	-0.145534	0.6	-0.307105
TCGA.A6.5662.01A.01R.1653.07	high	-0.235744	-0.251734	-0.0951856	-0.0633297	-0.169577	-0.199351	-0.394062	0.508026	0.0362345	0.472062	-0.272269	-0.0168567
TCGA.CA.6718.01A.11R.1839.07	high	-0.572582	-0.352544	-0.209619	-0.418151	0.255384	0.0787961	0.316771	0.777743	0.419239	0.561204	0.965546	0.983862
TCGA.A6.6651.01A.21R.1839.07	high	0.294954	-0.203773	-0.493632	-0.855445	0.108881	0.594335	0.175589	0.106552	0.328653	-0.0677032	-0.712605	-0.370452
TCGA.A6.5659.01A.01R.A278.07	high	-0.812279	-0.505887	0.575023	0.523163	-0.21304	0.630047	0.245726	-0.0929088	0.582733	0.478301	0.627731	-0.118445
TCGA.5M.AAT4.01A.11R.A41B.07	high	-0.347603	-0.527918	0.231772	-0.566277	-0.0984378	-0.382622	-0.356679	0.31275	0.0855461	-0.304566	-0.471429	-0.353496
TCGA.AD.6889.01A.11R.1928.07	high	0.362922	-0.267097	-0.915932	0.175077	0.726196	0.0143939	0.191979	0.522415	0.511319	0.0554276	1.00588	0.276159
TCGA.CM.5344.01A.21R.1723.07	high	-0.805037	0.333969	-0.515717	-0.547878	0.219687	-0.180865	-0.302309	0.591168	0.161702	-0.562807	-0.313445	-0.279045
TCGA.CM.5860.01A.01R.1653.07	high	-0.306928	0.374746	-0.506141	-0.440355	0.181973	0.86923	0.0238316	0.584744	0.239107	-0.633558	0.213445	0.316259
TCGA.CM.6674.01A.11R.1839.07	high	-0.727318	0.290677	-0.747855	-0.255182	-0.0030049	-0.250614	0.278374	0.0814289	0.120566	0.159258	-0.0310924	0.818757
TCGA.D5.6927.01A.21R.1928.07	high	-0.662965	0.124479	-0.619324	-0.452006	0.568447	0.2368	0.585413	0.0457633	0.485406	-0.234903	-0.531092	0.543924
TCGA.AA.3984.01A.02R.1022.07	high	-0.000831972	-0.073007	-0.740041	-0.234048	0.644093	0.379689	0.446732	0.223747	0.543162	0.244455	0.648739	0.811203
TCGA.D5.5539.01A.01R.1653.07	high	-0.82927	0.0283301	-0.0885393	0.509542	0.443991	0.615646	0.566965	0.848149	0.252399	-0.791253	-0.522689	-0.222113
TCGA.AD.6548.01A.11R.1839.07	high	-0.0654331	-0.0387091	-0.134301	-0.242455	0.764184	-0.0755492	0.144625	-0.00351769	0.412743	-0.767704	0.579832	0.796221
TCGA.AY.6197.01A.11R.1723.07	high	0.212368	-0.598734	-0.467248	0.250177	0.969341	0.653021	0.33598	0.0497839	-0.149139	-0.268966	0.952941	0.258018
TCGA.G4.6299.01A.11R.1774.07	high	-0.340454	-0.0145343	-0.753787	0.384995	0.567718	0.301799	0.242585	0.788466	0.463265	-0.589142	0.354622	0.206769
TCGA.AA.3552.01A.01R.0821.07	high	0.476958	-0.380975	-0.821016	-0.539384	0.0464611	-0.0256767	0.372289	0.752073	0.465238	-0.808537	-0.155462	0.627794
TCGA.AZ.4323.01A.21R.1839.07	high	0.323748	-0.506738	-0.611142	-0.510849	0.0369061	0.468481	0.655075	-0.243991	0.304475	0.178049	-0.384874	0.133417
TCGA.F4.6805.01A.11R.1839.07	high	-0.100336	0.259155	-0.476576	-0.774934	0.237171	0.416697	0.328487	-0.084489	0.175687	0.22767	-0.116807	0.353378
TCGA.CM.5864.01A.01R.1653.07	high	-0.281034	-0.432633	-0.0548934	0.159713	-0.375969	0.311099	0.230822	-0.00658838	-0.215502	-0.389024	-0.311765	-0.0921506
TCGA.D5.6929.01A.31R.1928.07	high	-0.171266	0.335506	0.24877	-0.58966	-0.320001	-0.0232153	0.0493185	0.28026	0.138368	-0.865769	-0.653782	-0.449805
TCGA.AY.A69D.01A.11R.A37K.07	high	-0.881826	-0.584801	0.471386	0.582343	0.446527	-0.0388535	0.167972	-0.16111	0.0819974	0.242091	0.315126	-0.286618
TCGA.A6.2685.01A.01R.1410.07	high	0.278074	0.145671	-0.698719	-0.973996	0.313895	0.637852	0.0525544	0.181434	0.217811	0.298272	-0.552101	0.0563606
TCGA.D5.6534.01A.21R.1928.07	high	0.277466	0.129697	-0.718877	-0.0405404	0.698325	0.387227	0.304393	0.0421717	0.485079	0.400925	0.877311	0.3421
TCGA.DM.A1DA.01A.11R.A155.07	high	-0.231651	-0.33059	-0.297722	-0.292896	0.508475	-0.257865	-0.270395	0.0919358	-0.0819765	-0.804848	-0.641176	0.0403441
TCGA.AA.3675.01A.02R.0905.07	high	-0.22439	-0.0122589	0.175192	0.64878	0.409911	0.613567	-0.00753948	0.460663	-0.0623033	-0.67603	0.0420168	0.0622886
TCGA.AD.6965.01A.11R.1928.07	high	-0.614719	-0.402071	0.0855079	-0.556922	-0.282813	0.084542	0.0339932	0.173489	0.365951	0.518775	-0.0932773	-0.0492585

## Sheet: Table S3
Table-S3: KEGG enrichment analysis of USP52-high and low groups in TCGA cohort
	MCAM	MAPK_SIGNALING_PATHWAY	CELL_CYCLE	WNT_SIGNALING_PATHWAY	NOTCH_SIGNALING_PATHWAY	HEDGEHOG_SIGNALING_PATHWAY	VEGF_SIGNALING_PATHWAY	CYTOKINE_CYTOKINE_RECEPTOR_INTERACTION	CHEMOKINE_SIGNALING_PATHWAY	NATURAL_KILLER_CELL_MEDIATED_CYTOTOXICITY	T_CELL_RECEPTOR_SIGNALING_PATHWAY	ANTIGEN_PROCESSING_AND_PRESENTATION	JAK_STAT_SIGNALING_PATHWAY
TCGA.AA.3956.01A.02R.1022.07	low	-0.102646	-0.223758	0.50636	-0.437895	0.406097	0.0296978	0.0392765	0.00464697	-0.457742	-0.541553	-0.510922	0.15824
TCGA.AA.3527.01A.01R.0821.07	low	0.246907	-0.155732	0.260279	0.316225	0.481969	0.230712	0.0278854	-0.0707931	-0.283213	-0.28872	0.299435	-0.465674
TCGA.D5.6530.01A.11R.1723.07	low	0.306121	0.253975	0.226688	0.321701	0.54583	0.595623	0.153335	0.134331	0.301852	0.159481	0.207522	0.305976
TCGA.G4.6323.01A.11R.1723.07	low	0.0787059	-0.146191	0.154096	0.289742	-0.122166	0.455135	-0.104742	0.182333	0.0601252	0.384149	-0.295565	0.158236
TCGA.AA.3521.01A.01R.0821.07	low	0.282431	-0.0254766	0.285749	-0.284126	0.355839	0.379046	-0.333538	-0.374739	-0.343235	-0.0593736	0.273327	-0.28545
TCGA.A6.5661.01B.05R.2302.07	low	0.142572	0.677784	0.290342	0.232317	-0.00799825	-0.0140084	0.0718571	-0.132139	0.156981	-0.136071	-0.557104	0.200207
TCGA.A6.4107.01A.02R.1410.07	low	0.26147	-0.282702	0.462444	-0.393764	0.554713	-0.0139328	0.069356	-0.0645389	-0.544082	-0.494351	0.19221	-0.185615
TCGA.AA.3530.01A.01R.1022.07	low	0.0545715	-0.469517	0.250802	-0.163586	0.19168	-0.0378388	-0.207423	0.138009	0.0324873	0.00407543	-0.401396	-0.216712
TCGA.A6.5656.01A.21R.A278.07	low	0.245923	0.625507	-0.0858379	0.0715939	0.158651	0.00583462	-0.562457	-0.465665	-0.398632	-0.528386	-0.799531	-0.119783
TCGA.DM.A0XD.01A.12R.A155.07	low	0.276071	0.430621	0.199102	0.283368	0.313185	-0.0205415	-0.552153	-0.64858	-0.528422	-0.520159	-0.650786	-0.630293
TCGA.A6.2676.01A.01R.0826.07	low	-0.0567368	0.446153	-0.137843	0.171385	0.163013	0.498548	0.133986	0.141815	0.0966768	0.131891	0.480627	0.19379
TCGA.AA.3815.01A.01R.1022.07	low	0.214832	-0.110785	0.140957	0.299789	0.245226	0.577541	0.320637	0.350159	0.384756	0.358028	0.303838	0.298147
TCGA.AA.A02K.01A.03R.A32Y.07	low	0.102892	0.379808	-0.131446	0.668109	-0.244942	0.188618	-0.449284	-0.176036	-0.258525	-0.0372164	-0.733464	-0.30157
TCGA.A6.3810.01A.01R.1022.07	low	0.0620842	-0.342379	0.0532	-0.235284	0.00364976	0.474321	0.123386	-0.29726	-0.512259	-0.411471	0.308668	-0.158369
TCGA.G4.6306.01A.11R.1774.07	low	0.189409	0.513578	0.425377	0.316752	0.106766	0.454687	-0.402331	0.129537	0.233082	0.0902905	-0.182737	-0.403537
TCGA.AA.3693.01A.01R.0905.07	low	0.0623498	0.252676	0.0744665	-0.203811	0.245627	0.0610524	-0.372916	-0.407632	-0.550044	-0.662245	-0.152278	-0.345581
TCGA.AA.3837.01A.01R.0905.07	low	0.30111	-0.126051	0.469911	-0.52435	0.483586	-0.225014	-0.279047	-0.355	-0.789869	-0.653863	-0.0420697	-0.514566
TCGA.A6.3807.01A.01R.1022.07	low	0.00490646	-0.0258217	0.32099	-0.360872	0.61477	0.111802	-0.121296	-0.0851612	-0.0719132	-0.205103	0.230122	-0.134077
TCGA.A6.6780.01B.04R.A277.07	low	0.0165235	0.0739992	0.366801	-0.329801	0.00566001	0.211566	0.173349	-0.0620053	0.19732	-0.265395	-0.133852	0.324969
TCGA.AA.3941.01A.01R.1022.07	low	0.168373	0.336162	0.717895	-0.191916	0.239664	0.621107	-0.293487	-0.00856204	0.0688517	0.0376418	-0.00782638	-0.413718
TCGA.F4.6856.01A.11R.1928.07	low	0.255543	0.259418	0.139172	0.693076	0.298949	0.229	-0.324345	-0.297351	-0.454	-0.500743	-0.554564	-0.398649
TCGA.DM.A1HA.01A.11R.A155.07	low	0.0333854	0.677328	-0.0345902	0.834482	-0.193069	0.171102	-0.532875	-0.367059	0.258692	-0.11737	-0.259789	-0.48314
TCGA.AA.3495.01A.01R.1410.07	low	0.00933953	0.216104	0.0382201	-0.518513	0.231412	0.336432	0.110776	0.174579	-0.038912	-0.315424	-0.0774402	0.184194
TCGA.AA.3862.01A.01R.1022.07	low	0.108411	-0.140728	0.371852	-0.46268	0.508032	0.129519	0.202712	0.195894	0.236231	-0.0935848	0.420453	0.353373
TCGA.AA.A017.01A.01R.A00A.07	low	0.250415	0.213906	0.157537	0.215158	0.111348	0.405001	-0.344645	-0.428908	-0.378386	-0.242719	-0.512348	-0.0877562
TCGA.AA.3553.01A.01R.0821.07	low	0.0123752	0.170237	0.348288	-0.285895	0.62114	0.249171	0.0161545	0.117577	-0.0628525	-0.114662	0.198395	-0.283511
TCGA.AA.A02E.01A.01R.A00A.07	low	0.11165	0.0699619	0.41934	0.144195	0.0928026	0.307896	-0.510183	-0.358231	-0.443835	-0.350529	-0.732739	-0.692883
TCGA.DM.A1D6.01A.21R.A155.07	low	0.183716	0.570931	0.179488	0.776391	0.362533	-0.0402035	-0.677595	-0.533747	-0.618175	-0.343061	-0.874592	-0.401853
TCGA.AA.A01S.01A.21R.A083.07	low	0.254133	0.686003	0.546007	0.550847	0.3587	-0.232107	-0.579584	-0.266332	-0.448684	-0.548655	-0.692004	-0.634232
TCGA.A6.6141.01A.11R.1774.07	low	0.153301	-0.413171	0.406721	0.122526	0.575547	0.250731	-0.0657831	0.109643	0.135691	0.357167	0.195152	-0.0119479
TCGA.AA.3684.01A.02R.0905.07	low	0.408142	-0.267054	0.195536	0.122593	0.562006	0.359558	-0.263247	-0.129939	-0.247583	-0.305619	0.129554	-0.302793
TCGA.AY.A71X.01A.12R.A37K.07	low	0.228824	0.213567	0.212931	0.592872	0.160455	-0.0532259	-0.446519	-0.599393	-0.5813	-0.128004	-0.364483	-0.556444
TCGA.AA.A00U.01A.01R.A002.07	low	0.487612	0.116614	0.539395	0.231592	-0.0084995	0.437935	-0.380175	-0.0999349	-0.14961	0.0758586	-0.27815	-0.408935
TCGA.DM.A1D8.01A.11R.A155.07	low	0.112263	0.88106	0.222889	0.489831	0.280339	-0.28397	-0.522999	-0.512829	-0.411438	-0.437013	-0.981119	-0.672932
TCGA.AA.A022.01A.21R.A16W.07	low	-0.00350739	-0.101001	-0.0847512	0.174737	0.245273	0.81375	-0.109287	-0.0101935	0.304841	0.369197	0.174594	-0.0409745
TCGA.A6.2679.01A.02R.1410.07	low	0.0674779	-0.364505	0.218369	-0.277746	0.678542	-0.0853519	-0.145998	0.0142054	0.159441	0.0110056	0.246925	-0.267026
TCGA.AA.A00D.01A.01R.A002.07	low	0.206257	-0.230536	0.0464833	0.048972	0.310112	0.607021	0.234539	0.120643	0.271013	0.257498	0.563806	0.175007
TCGA.DM.A28C.01A.11R.A32Y.07	low	0.239398	0.588196	0.399864	0.719158	0.31273	-0.280246	-0.336567	-0.713478	-0.545673	-0.364536	-0.717418	-0.499761
TCGA.CA.5255.01A.11R.1839.07	low	0.457362	0.695644	0.0339731	0.191579	-0.105808	-0.0826042	-0.559593	-0.440321	-0.603142	-0.553039	-0.150151	-0.651684
TCGA.AA.3519.01A.02R.0821.07	low	0.22543	-0.0108777	0.216592	-0.342316	0.0697272	0.15957	0.00322297	0.00348944	-0.308939	-0.256168	-0.0761401	-0.0669696
TCGA.CA.5256.01A.01R.1410.07	low	-0.0404882	-0.017506	0.334831	-0.256804	0.168484	-0.269649	-0.141891	-0.208484	-0.748859	-0.761119	-0.49689	-0.558535
TCGA.AZ.4681.01A.01R.1410.07	low	0.0782916	0.164081	0.47588	0.166737	0.484904	-0.279067	-0.679102	-0.457437	-0.643445	-0.672247	-0.300717	-0.727859
TCGA.AZ.6599.01A.11R.1774.07	low	0.281672	0.000165022	0.449926	0.32066	0.0871333	0.21804	-0.322381	-0.237508	-0.428627	-0.209892	-0.278082	-0.176685
TCGA.G4.6586.01A.11R.1774.07	low	0.187512	0.6158	-0.0152022	0.715166	-0.153437	0.688671	-0.176838	0.109943	0.420325	0.447583	0.0278036	-0.0423046
TCGA.AA.3518.01A.02R.0826.07	low	-0.0743108	-0.0877518	-0.0995566	0.522125	0.160613	0.704466	0.0596898	0.303157	0.471667	0.397916	0.00850829	0.137156
TCGA.AA.3688.01A.01R.0905.07	low	-0.0680684	-0.327595	0.4537	-0.00194691	0.257396	0.178586	-0.152727	-0.0857043	-0.176596	-0.131408	-0.373236	0.0430549
TCGA.AA.A02Y.01A.43R.A32Y.07	low	0.340317	0.515969	0.0297301	0.404864	-0.348078	0.614599	-0.398621	0.115084	0.25202	0.14581	0.373988	-0.0625375
TCGA.AA.3846.01A.01R.1022.07	low	0.280986	0.154909	0.231794	-0.302219	0.33327	0.426568	0.110883	0.0666902	-0.0299627	-0.352573	0.155671	0.217555
TCGA.CM.5861.01A.01R.1653.07	low	-0.0139967	0.55731	-0.0175951	0.275011	-0.223863	0.347475	-0.526194	-0.530914	-0.335376	-0.598793	-0.605826	-0.536167
TCGA.AA.3966.01A.01R.1113.07	low	0.296506	0.145327	0.348587	-0.161684	0.423643	0.686523	0.248566	0.173089	0.375494	0.242809	0.505684	0.258626
TCGA.AA.A00Z.01A.01R.A002.07	low	-0.11992	0.107516	0.470254	0.670585	0.450159	0.00278783	-0.370847	-0.0799412	-0.204307	-0.406187	-0.264123	-0.217551
TCGA.G4.6321.01A.11R.1723.07	low	0.120882	0.0211852	0.326065	-0.00773917	-0.0719821	0.354318	-0.129381	0.177775	-0.114723	0.220186	-0.0461512	0.150579
TCGA.G4.6320.01A.11R.1723.07	low	0.245178	0.172187	0.311057	0.313389	0.494635	0.441124	-0.476054	-0.327157	-0.16973	-0.214011	-0.282449	-0.479219
TCGA.AA.A00K.01A.02R.A002.07	low	0.336895	0.130468	0.35388	-0.0457356	0.147873	0.478903	-0.32505	-0.200653	-0.142289	-0.416308	-0.678384	-0.451661
TCGA.AA.A01I.01A.02R.A089.07	low	0.212153	0.307138	0.18813	0.297084	-0.245685	0.223536	-0.13255	-0.126104	0.142415	-0.311103	-0.255579	-0.14128
TCGA.4N.A93T.01A.11R.A37K.07	low	0.0554675	-0.15113	0.019732	0.648091	-0.0902024	0.204833	-0.491729	-0.077284	-0.286927	-0.0558054	-0.270722	-0.304686
TCGA.AA.3952.01A.01R.1022.07	low	-0.038497	-0.45083	0.13858	0.101757	0.485938	0.165102	-0.501419	-0.484952	-0.586353	-0.29478	-0.771368	-0.413685
TCGA.NH.A6GB.01A.11R.A37K.07	low	0.238207	0.406943	0.118154	0.351158	0.216306	0.479114	-0.0960433	-0.00263129	0.174553	0.173549	-0.721814	0.195162
TCGA.AA.3973.01A.01R.1022.07	low	0.0351868	-0.073961	0.261406	-0.0292922	0.266826	-0.249897	-0.419585	-0.544755	-0.793095	-0.459133	-0.355585	-0.665064
TCGA.AA.3841.01A.01R.0905.07	low	0.28843	-0.356089	0.285501	0.133108	0.603866	0.483953	-0.0640752	-0.137772	-0.273446	0.0673837	0.429042	-0.178058
TCGA.A6.2674.01B.04R.A277.07	low	0.30016	-0.115707	0.0258099	-0.333131	0.631725	0.388513	-0.0209562	-0.350445	-0.171764	-0.241457	-0.283411	0.212727
TCGA.AA.A02H.01A.01R.A089.07	low	0.128934	0.171545	0.458878	0.105117	-0.127388	0.132988	-0.545994	-0.527823	-0.644048	-0.469448	-0.534114	-0.578117
TCGA.AA.3510.01A.01R.1410.07	low	0.176307	0.262814	0.01118	0.184842	0.306701	0.239853	0.0203461	0.150109	0.323649	-0.00076193	0.285197	0.0297595
TCGA.AA.3562.01A.02R.0821.07	low	-0.0455336	-0.296752	0.352227	-0.327793	0.787131	-0.112539	-0.088814	0.0972279	-0.571458	-0.497467	0.16248	-0.31558
TCGA.DM.A280.01A.12R.A16W.07	low	0.530921	0.551408	0.440304	0.401938	-0.111851	0.526398	-0.297509	-0.44528	-0.592596	-0.643103	-0.597333	-0.429695
TCGA.AA.A024.01A.02R.A00A.07	low	0.278169	0.759459	0.378084	0.226526	0.252773	-0.110699	-0.0848188	-0.350435	-0.637582	-0.365506	0.300908	-0.37755
TCGA.AA.3522.01A.01R.0821.07	low	0.0180128	0.0621392	0.364948	-0.191495	0.178472	-0.0247868	-0.0316823	0.0263159	-0.443161	-0.407572	0.332266	-0.0604766
TCGA.A6.3810.01B.04R.A277.07	low	0.074975	-0.145105	0.074165	-0.344035	0.103176	-0.170305	-0.381978	-0.540204	-0.569374	-0.6034	-0.726737	-0.294337
TCGA.AA.A02F.01A.01R.A089.07	low	0.231886	0.0248427	0.369945	0.422132	-0.0544516	-0.156607	-0.726691	-0.699115	-0.704019	-0.448057	-0.976045	-0.773202
TCGA.DM.A1D4.01A.21R.A155.07	low	0.139561	0.494331	0.198789	0.737667	-0.207729	0.173286	-0.386391	-0.218022	0.0445971	-0.0847096	-0.51754	-0.255631
TCGA.AA.A02W.01A.01R.A00A.07	low	0.0956258	0.149135	0.595714	0.336963	0.130695	-0.0778485	-0.574348	-0.467964	-0.488301	-0.322066	-0.997895	-0.542805
TCGA.AA.3542.01A.02R.1873.07	low	0.0315671	-0.372762	0.0192521	-0.327062	0.477962	0.0740128	-0.47521	-0.169861	-0.655658	-0.544883	-0.336842	-0.529519
TCGA.AA.3529.01A.02R.0821.07	low	0.109273	0.66135	0.561422	0.0526255	0.260165	-0.130092	-0.285393	-0.084544	-0.551335	-0.508804	0.21313	-0.439918
TCGA.AA.3524.01A.02R.0821.07	low	-0.0510484	0.0522745	0.218224	-0.52489	0.426777	-0.0275666	-0.316622	-0.152306	-0.482677	-0.626934	-0.261053	-0.295468
TCGA.AA.A02O.01A.21R.A16W.07	low	0.332326	0.076062	0.27889	0.28731	0.314915	0.105733	-0.35701	-0.365933	0.0176669	0.108216	0.276807	-0.511937
TCGA.CM.4752.01A.01R.1410.07	low	0.110083	-0.27968	0.395084	-0.305438	0.471007	0.0688997	-0.0218212	0.173184	-0.148239	-0.175024	0.427382	-0.497787
TCGA.AA.3692.01A.01R.0905.07	low	0.170162	-0.315237	0.385623	0.0329163	0.417533	0.49559	0.0073746	0.0940089	0.144181	-0.00769259	0.22903	0.0372079
TCGA.A6.5661.01A.01R.1653.07	low	0.128471	0.807564	0.176282	-0.106385	0.0763734	0.337154	-0.0813804	-0.210972	-0.280037	-0.102241	-0.339533	0.161711
TCGA.AA.3520.01A.01R.0821.07	low	0.00628655	-0.322577	0.443692	-0.394591	0.789165	0.133333	-0.0954084	-0.00825939	-0.316877	-0.0635325	-0.366458	-0.441471
TCGA.AA.3534.01A.01R.0821.07	low	-0.0266224	0.145569	0.682848	0.00219188	0.375635	0.0262457	-0.0268041	-0.248333	-0.501239	-0.494942	-0.707609	-0.479736
TCGA.AA.3971.01A.01R.1022.07	low	-0.0406619	-0.147423	0.312015	-0.382632	0.648464	0.450728	0.06592	0.290892	0.130613	0.0817758	0.256944	0.211112
TCGA.AA.3818.01A.01R.0905.07	low	0.169835	0.0377581	0.606122	-0.269659	0.625667	-0.247973	-0.141086	-0.334811	-0.629776	-0.698858	0.221269	-0.236087
TCGA.CM.5341.01A.01R.1410.07	low	0.198187	-0.297332	0.278621	-0.418074	0.406066	0.119782	0.182043	-0.00606609	-0.396615	-0.366073	0.0777931	-0.198366
TCGA.AA.3538.01A.01R.0821.07	low	-0.0121817	0.0740104	0.355165	-0.244479	0.456161	-0.0540455	-0.124455	-0.208766	-0.630168	-0.584315	-0.760894	-0.236567
TCGA.AA.3544.01A.01R.1873.07	low	0.339913	-0.291774	0.176574	-0.447487	0.465217	0.647013	0.241156	0.213098	0.155881	0.150694	0.547304	-0.013929
TCGA.AM.5821.01A.01R.1653.07	low	0.200646	0.717196	0.0234285	-0.188282	0.14005	0.473942	0.127988	-0.176079	0.300846	0.226363	0.474707	0.229567
TCGA.AA.3930.01A.01R.1022.07	low	0.0415818	0.498842	-0.165705	-0.290143	-0.00847871	0.109114	0.0974896	0.109974	-0.151255	-0.155955	0.0564254	0.104953
TCGA.AY.A54L.01A.11R.A28H.07	low	0.207124	0.556022	0.210644	0.470136	-0.172101	-0.219654	-0.465753	-0.546411	-0.644084	-0.536746	-0.87655	-0.512799
TCGA.AZ.4308.01A.01R.1410.07	low	0.313309	-0.140827	0.228279	0.143355	0.664548	0.217958	-0.413723	-0.257388	-0.595975	-0.160522	-0.156211	-0.528383
TCGA.5M.AATE.01A.11R.A41B.07	low	0.231525	0.236544	0.365321	0.53578	0.1166	-0.254384	-0.542244	-0.514385	-0.472127	-0.232923	-0.484528	-0.590213
TCGA.RU.A8FL.01A.11R.A37K.07	low	0.162379	0.371463	-0.119711	0.265782	0.277007	0.0642545	-0.433527	-0.431934	-0.299399	-0.162825	-0.822874	-0.322552
TCGA.AA.3821.01A.01R.1022.07	low	-0.0528237	-0.098273	0.111204	-0.00421053	0.594418	0.314365	-0.126296	-0.366233	-0.196994	-0.194359	-0.334513	0.0330061
TCGA.AA.3994.01A.01R.1113.07	low	0.445302	-0.338357	0.461597	-0.369504	0.317839	0.505032	0.0659724	-0.165454	-0.461692	-0.443995	0.24069	-0.282922
TCGA.AA.3848.01A.01R.0905.07	low	0.245499	-0.168428	0.360741	0.380109	0.377739	0.240245	-0.312524	-0.0613746	-0.213796	-0.0589021	0.268924	-0.259825
TCGA.AA.3543.01A.01R.0826.07	low	0.141497	0.142099	0.125864	-0.301039	0.601153	0.752585	0.319514	0.275686	0.340486	0.428501	0.28665	0.316224
TCGA.AZ.5407.01A.01R.1723.07	low	0.223351	0.376665	0.250848	0.357269	0.0104841	0.606598	-0.141971	-0.0382548	-0.228963	0.00372361	0.246483	0.100379
TCGA.AA.A00W.01A.01R.A002.07	low	0.236826	0.383514	0.0859113	0.260398	-0.22076	0.119725	-0.290719	0.0262636	0.188337	0.0449583	-0.661501	0.0087286
TCGA.AA.3664.01A.01R.0905.07	low	0.195368	-0.0471496	0.295158	0.0117895	-0.191692	0.180104	-0.416887	-0.0949701	0.0557058	0.162081	-0.087899	-0.306977
TCGA.A6.A5ZU.01A.11R.A28H.07	low	0.249834	0.0413998	0.287555	-0.0107828	-0.000554166	0.37214	0.0738794	-0.322266	-0.11239	0.158688	-0.551933	-0.521563
TCGA.F4.6806.01A.11R.1839.07	low	0.218371	-0.299358	0.455422	0.689361	0.537785	-0.167232	-0.308608	-0.508912	-0.545373	-0.580172	-0.228154	-0.377819
TCGA.AA.3972.01A.01R.1022.07	low	0.24624	-0.305309	0.534335	0.0434021	0.439019	0.0264062	-0.228329	-0.418125	-0.620287	-0.468982	-0.762021	-0.418993
TCGA.AA.3869.01A.01R.1022.07	low	-0.130154	-0.310575	0.213009	-0.322947	-0.233943	0.176937	0.230025	0.156574	0.0424804	-0.0334261	-0.0371203	0.118893
TCGA.AA.A00F.01A.01R.A002.07	low	0.386632	-0.240983	0.31158	-0.101354	0.464773	0.15499	-0.424014	-0.466981	-0.739991	-0.496278	-0.873078	-0.560124
TCGA.AA.3947.01A.01R.1022.07	low	0.0210713	0.0522295	0.128699	-0.594292	0.0325367	-0.0268428	-0.0434197	-0.21693	-0.388557	-0.563893	-0.243156	-0.198222
TCGA.AA.3986.01A.02R.1022.07	low	-0.0867372	-0.356044	0.203351	0.0220375	0.0990727	0.593648	0.193404	0.286112	0.216147	0.28471	0.183136	0.319608
TCGA.AA.3673.01A.01R.0905.07	low	0.0376874	0.135946	0.680699	-0.105111	0.870942	-0.0339045	-0.0983526	-0.015431	-0.537476	-0.463686	-0.909341	-0.340117
TCGA.4T.AA8H.01A.11R.A41B.07	low	0.267383	0.589774	0.097596	0.326083	-0.16304	-0.23393	-0.62397	-0.566646	-0.599618	-0.139279	-0.179671	-0.271725
TCGA.AA.3855.01A.01R.1022.07	low	0.515761	0.0565166	0.353008	0.0186594	0.333752	0.58827	-0.0249637	0.156739	0.0998124	0.0514514	0.0476906	-0.06923
TCGA.AA.3506.01A.01R.1410.07	low	0.3763	-0.353367	0.406953	-0.072039	0.558302	0.153067	-0.0875377	0.0194957	-0.264351	-0.423282	0.324211	-0.369093
TCGA.CM.6163.01A.11R.1653.07	low	0.0852173	0.510698	0.152167	0.0829209	0.48147	0.271026	-0.0426829	-0.0424691	0.00168634	0.207201	-0.160842	0.140718
TCGA.CK.5916.01A.11R.1653.07	low	0.0206295	0.713965	0.074714	0.155633	-0.140047	0.265339	0.115584	0.152282	0.179146	0.129486	0.387618	0.0161371
TCGA.AA.A03F.01A.11R.A16W.07	low	0.244069	0.0702094	0.250825	0.769173	0.299978	0.316555	-0.270913	-0.148751	0.0348077	0.104772	-0.106813	-0.314411
TCGA.AA.3666.01A.02R.0905.07	low	0.0573231	-0.337359	0.276108	-0.143076	-0.153686	0.304074	0.0912764	0.0916194	0.0757258	0.261174	0.459862	0.0886849
TCGA.DM.A1D0.01A.11R.A155.07	low	0.19966	0.362713	0.221063	0.814956	-0.071317	-0.16568	-0.579205	-0.593817	-0.552749	-0.421735	-0.81843	-0.587201
TCGA.AA.3560.01A.01R.0821.07	low	-0.00291949	-0.309262	0.487983	-0.47832	0.469489	0.0953114	0.0593187	-0.0198899	-0.238728	-0.400256	0.277919	-0.27532
TCGA.A6.5656.01A.21R.1839.07	low	0.379511	0.464384	0.252067	0.526242	0.207453	0.0947467	-0.637629	-0.364627	-0.355368	-0.316393	-0.862394	-0.555652
TCGA.AA.3525.01A.02R.0826.07	low	0.0724862	0.570932	-0.144985	0.339369	0.0932953	0.595117	-0.0433562	0.0669975	-0.0147955	-0.0368805	0.0513157	0.134691
TCGA.DM.A288.01A.11R.A16W.07	low	0.170561	0.698811	0.0967166	0.837665	-0.427005	0.0726892	-0.601776	-0.515843	-0.474955	-0.325683	-0.625451	-0.553776
TCGA.AA.A01G.01A.01R.A002.07	low	0.20192	0.56294	0.423074	0.491593	0.171172	-0.155594	-0.357342	-0.277868	-0.289415	-0.586778	-0.301948	-0.479899
TCGA.NH.A8F7.01A.11R.A41B.07	low	0.173577	0.683458	0.26541	0.471858	-0.0113619	-0.0767655	-0.561323	-0.520826	-0.47548	-0.405305	-0.974373	-0.498655
TCGA.AA.3667.01A.01R.0905.07	low	0.163741	-0.238613	0.279722	0.189352	0.544945	0.352789	-0.292841	-0.108133	-0.0847323	0.132994	0.465012	0.00564415
TCGA.A6.5665.01A.01R.1653.07	low	0.218397	0.792793	-0.0354278	0.276546	-0.257831	0.564355	-0.100209	0.155101	0.23445	0.187509	-0.341551	0.0747923
TCGA.AA.A00L.01A.01R.A002.07	low	0.204014	0.170809	0.402504	0.480334	0.246257	0.183	-0.451388	-0.372582	-0.486991	-0.305277	-0.833415	-0.259249
TCGA.A6.2677.01B.02R.A277.07	low	0.129635	0.0962797	0.190816	-0.143609	0.249007	-0.190605	-0.372709	-0.579111	-0.675146	-0.500779	-0.904	-0.239523
TCGA.QG.A5YX.01A.11R.A28H.07	low	0.19111	0.570783	0.189675	0.255011	-0.0952131	-0.179347	-0.408715	-0.0430155	-0.314812	-0.0921082	-0.140981	-0.241427
TCGA.AA.3864.01A.01R.1022.07	low	0.374519	0.0706657	0.242779	-0.0534844	0.416488	-0.077245	-0.0828425	-0.359104	-0.541207	-0.656673	0.527077	-0.201567
TCGA.AA.3975.01A.01R.1022.07	low	0.249463	-0.123972	0.32608	-0.0354465	0.582219	0.26001	-0.0910176	-0.161575	-0.162735	0.0499294	0.377684	-0.0158384
TCGA.AA.A00J.01A.02R.A002.07	low	-0.155868	0.213064	-0.0337228	0.0471579	0.0597483	0.168692	-0.107412	-0.311845	-0.286985	-0.417913	-0.314105	-0.225218
TCGA.AA.3852.01A.01R.0905.07	low	0.35846	-0.404486	0.466505	-0.223757	0.670942	0.532747	-0.0670725	0.0559316	-0.197874	-0.180686	0.173927	-0.0583118
TCGA.AA.3856.01A.01R.0905.07	low	0.088167	-0.109313	0.270655	-0.208867	0.560509	0.546285	0.107182	0.348637	0.429249	0.266729	0.702438	0.13908
TCGA.A6.A56B.01A.31R.A28H.07	low	0.142543	0.0521283	0.119492	0.283942	0.295248	0.231942	-0.599191	-0.593518	-0.72374	-0.652955	-0.791086	-0.708233
TCGA.CM.4746.01A.01R.1410.07	low	0.193549	0.00825137	0.453465	0.139864	0.343876	-0.0994171	-0.455626	-0.0736066	-0.409875	-0.617651	-0.18753	-0.599008
TCGA.G4.6295.01A.11R.1723.07	low	0.0902061	0.486669	0.114742	0.307789	-0.0358708	0.38228	0.151393	0.331855	0.460334	0.237742	0.433562	0.187022
TCGA.A6.5656.01B.02R.A277.07	low	0.0981123	-0.100124	0.186168	-0.383185	0.130509	-0.161602	-0.265721	-0.489166	-0.577164	-0.548323	-0.766679	-0.21554
TCGA.AA.3844.01A.01R.1022.07	low	0.173567	-0.0783856	0.12019	-0.0948351	0.0508702	0.264207	0.0836626	0.167245	0.0908355	0.0877735	-0.12587	0.212102
TCGA.AA.3509.01A.01R.1410.07	low	-0.0330373	-0.418167	0.260763	-0.213775	0.143891	0.240058	-0.210334	-0.126392	-0.191174	-0.0924459	-0.550601	0.000837713
TCGA.AA.3548.01A.01R.1873.07	low	0.0936311	-0.394036	0.33207	0.00464499	0.50895	0.235983	-0.19284	0.0587606	0.0302846	0.0647066	0.41958	-0.479696
TCGA.A6.2683.01A.01R.0821.07	low	0.219399	-0.0341495	0.221919	0.763483	0.594017	-0.142882	-0.383264	-0.20409	-0.317505	-0.594697	0.372489	-0.317289
TCGA.AA.3811.01A.01R.1022.07	low	0.453507	0.25067	0.0792923	-0.141111	0.0591643	0.552697	-0.122473	0.146886	0.137582	0.217876	0.419004	-0.135288
TCGA.A6.3809.01B.04R.A277.07	low	0.107466	0.254783	0.198349	-0.181512	0.388302	0.341845	0.0131422	-0.0850822	0.00637821	-0.231981	-0.370634	0.213547
TCGA.AA.3715.01A.01R.0905.07	low	0.45182	0.400557	0.215577	0.0680928	0.536586	0.780677	0.0697079	-0.0789475	0.229289	0.261252	0.376595	0.251182
TCGA.A6.5665.01B.03R.2302.07	low	-0.0309426	0.566151	-0.0637034	0.55591	-0.109509	0.227655	-0.317794	-0.406297	-0.15797	-0.298595	-0.836298	0.0579769
TCGA.NH.A8F7.06A.31R.A41B.07	low	0.17061	0.684775	0.0309108	0.675649	0.0923413	-0.0357702	-0.69405	-0.464918	-0.437759	-0.21892	-0.816336	-0.663863
TCGA.AZ.4315.01A.01R.1410.07	low	0.305981	-0.212864	0.107239	-0.229591	0.513199	0.286548	-0.148523	0.00347313	-0.21544	-0.447529	0.403191	-0.391057
TCGA.A6.2672.01A.01R.0826.07	low	0.236123	0.0748753	-0.0290049	-0.237094	0.272122	0.819217	0.153086	0.213408	0.466747	0.211867	0.539312	0.320622
TCGA.AA.3516.01A.02R.0826.07	low	0.198681	0.629615	0.0870286	-0.0333941	0.325576	0.399881	0.178243	0.14354	0.0633841	0.00783016	0.238364	0.168527
TCGA.AA.A01V.01A.23R.A083.07	low	0.532776	0.168897	0.426622	0.388661	0.0488786	0.634827	-0.0450493	-0.0360659	0.0657395	-0.0433201	0.142122	-0.0348217
TCGA.AA.3502.01A.01R.1410.07	low	0.152134	-0.379398	0.407709	0.0535143	0.424542	0.145023	-0.247677	-0.0163004	-0.212288	-0.168886	0.458565	-0.0868804
TCGA.CM.4744.01A.01R.A32Z.07	low	0.201547	0.50421	0.237691	0.106244	-0.205612	0.374844	0.0728315	0.135627	0.271199	0.286373	0.223723	-0.0633915
TCGA.AA.A00Q.01A.01R.A002.07	low	0.077828	-0.0585253	0.209266	0.162048	0.479243	-0.0763573	-0.321119	-0.0742694	-0.205518	-0.500479	0.186738	-0.438718
TCGA.AA.3861.01A.01R.1022.07	low	0.17142	-0.0757438	0.202483	-0.415237	0.407509	0.0434766	-0.0372279	0.133479	0.138527	-0.222481	0.539357	0.194487
TCGA.CA.5796.01A.01R.1653.07	low	0.26211	0.202527	0.175889	0.355618	0.209492	0.253721	0.0425242	-0.139757	-0.221885	-0.0104349	0.104482	0.061804
TCGA.AA.3833.01A.01R.0905.07	low	0.334692	-0.0284771	0.322416	-0.347571	0.495219	0.574762	0.0511221	-0.027626	-0.315505	-0.117035	0.432271	-0.0182847
TCGA.AA.A029.01A.01R.A00A.07	low	0.154649	0.859532	0.501199	-0.0294075	-0.306027	0.28947	-0.377371	-0.357281	-0.528867	-0.489559	0.121047	-0.415911
TCGA.AA.3679.01A.02R.0905.07	low	0.174958	-0.292006	0.209818	-0.19238	0.363114	0.315733	-0.274936	-0.018218	-0.53011	-0.214805	-0.289684	-0.362042
TCGA.AA.3854.01A.01R.0905.07	low	0.378723	0.382469	0.538464	0.141182	0.500306	0.475527	0.0723716	-0.22528	-0.405404	-0.168903	0.353372	0.149439
TCGA.AA.3549.01A.02R.0821.07	low	0.325789	-0.0817166	0.419815	-0.153468	0.4799	0.442296	0.075759	0.142898	-0.0496761	-0.0960809	-0.364084	0.184448
TCGA.G4.6309.01A.21R.1839.07	low	0.179107	0.597751	-0.00628077	0.734187	0.189218	0.182722	-0.409661	-0.238869	-0.336786	0.098583	-0.352842	-0.460685
TCGA.A6.A567.01A.31R.A28H.07	low	0.312164	-0.0494484	0.265714	-0.090389	-0.15075	-0.143871	-0.623526	-0.787389	-0.666684	-0.637555	-0.935552	-0.768456
TCGA.AA.3939.01A.01R.1022.07	low	0.267644	-0.10585	0.181824	-0.501459	0.194978	0.0307348	0.0114136	-0.0523477	-0.23239	-0.582857	0.0328129	0.097249
TCGA.AA.A00A.01A.01R.A002.07	low	0.0189476	-0.000883852	0.049846	0.176385	0.14467	0.735063	0.045584	0.048358	0.261208	-0.0950315	-0.248537	0.156703
TCGA.A6.2678.01A.01R.0821.07	low	-0.126315	-0.337153	0.512272	-0.517454	0.622958	-0.270867	0.112535	0.0134994	-0.192397	-0.391829	0.15146	0.208209
TCGA.AA.A01X.01A.21R.A083.07	low	0.396847	-0.0763724	0.348861	0.496501	0.16458	-0.0933882	-0.450076	-0.351905	-0.390685	-0.348423	-0.18996	-0.728709
TCGA.AA.3696.01A.01R.0905.07	low	0.0504482	-0.382976	0.523288	-0.428812	0.573076	-0.0244904	-0.499481	-0.508734	-0.673037	-0.206438	-0.444835	-0.79121
TCGA.AZ.4614.01A.01R.1410.07	low	0.124101	0.549227	0.393876	0.769765	0.0182156	0.348072	-0.653886	-0.136286	0.165611	0.0668507	-0.358288	-0.579366
TCGA.AA.3866.01A.01R.1022.07	low	0.0969221	-0.318824	0.155639	-0.369336	0.535628	0.592329	0.304398	0.223543	0.385642	0.0632238	0.53348	0.20376
TCGA.AZ.6608.01A.11R.1839.07	low	0.119363	0.365693	0.0749262	0.620293	-0.0638505	-0.139173	-0.485186	-0.361151	-0.157291	-0.141932	-0.454843	-0.359775
TCGA.AA.A01Q.01A.01R.A002.07	low	-0.00878774	0.0403862	0.462772	-0.0954161	0.303314	0.536056	-0.0544426	0.0541312	0.152757	0.0839309	0.396947	0.245565
TCGA.A6.3809.01A.01R.1022.07	low	0.229227	0.327681	0.0106184	-0.381139	0.348731	0.578358	0.258488	0.255841	0.341255	0.17002	0.581871	0.410025
TCGA.AA.3977.01A.01R.1022.07	low	0.25121	-0.358959	0.345635	-0.406394	0.117771	0.121529	0.152902	-0.153177	-0.162586	-0.535737	0.159277	-0.106672
TCGA.AA.3980.01A.02R.1022.07	low	-0.0895187	-0.135764	0.183533	-0.205474	0.172056	0.611416	0.204364	0.333749	0.20821	0.159454	0.300554	0.24393
TCGA.AY.4071.01A.01R.1113.07	low	0.332228	-0.325933	0.0727812	-0.0874311	0.472813	0.600048	0.0583854	0.148309	0.131861	0.156611	0.277409	0.177145
TCGA.AA.3710.01A.01R.1022.07	low	0.183833	0.228654	-0.127456	-0.118373	-0.0675366	0.837659	0.250516	0.299775	0.409927	0.23508	0.383086	0.358939
TCGA.AA.3556.01A.01R.0821.07	low	0.116975	0.20361	0.388063	-0.275743	0.274758	0.201491	0.103934	0.0769189	-0.165008	-0.205614	0.226867	-0.055938
TCGA.AA.A01R.01A.21R.A083.07	low	0.167785	-0.0412894	-0.0773422	0.401528	0.2849	0.660476	-0.0692181	0.192684	0.318709	0.305755	0.524235	-0.046998
TCGA.DM.A1HB.01A.21R.A180.07	low	0.30736	0.792764	0.0630976	0.421025	-0.055824	0.139372	-0.210263	-0.431511	-0.330541	-0.420362	-0.577741	-0.108727
TCGA.A6.2684.01C.08R.A277.07	low	0.157569	0.0499917	0.343932	-0.265798	0.282372	-0.08923	-0.18742	-0.529086	-0.561844	-0.463482	-0.747816	-0.160916
TCGA.AA.3681.01A.01R.0905.07	low	0.156643	-0.0162231	0.233071	-0.135728	0.0350208	0.442741	0.212592	0.295689	0.301923	0.160217	0.220637	0.319371
TCGA.AA.3531.01A.01R.0821.07	low	0.118475	0.164602	0.309451	0.671604	0.357092	-0.100296	-0.503086	-0.215034	-0.214939	-0.281607	0.214424	-0.519386
TCGA.AA.3845.01A.01R.1022.07	low	0.114443	0.403901	-0.0636382	-0.457387	-0.184727	0.184063	0.05013	-0.183574	0.167783	-0.0131565	0.102828	0.197993
TCGA.AA.A02R.01A.01R.A00A.07	low	0.0715145	0.610812	-0.0913796	0.411503	-0.107602	0.586659	0.115494	0.232836	0.366959	0.305999	0.656284	0.142167
TCGA.AA.3532.01A.01R.0821.07	low	0.109314	-0.325163	0.446675	-0.26565	0.862811	0.700565	0.14711	0.302275	0.426568	0.294527	0.486942	0.204207
TCGA.AZ.4313.01A.01R.1410.07	low	0.43236	0.0134469	0.246537	0.494163	0.63418	0.148726	-0.506398	-0.398682	-0.659349	-0.633682	-0.202242	-0.649602
TCGA.A6.2672.01B.03R.2302.07	low	0.182596	0.0733084	-0.0677504	0.362022	-0.126284	0.530484	-0.0559784	-0.0959072	0.26265	0.0937739	-0.540485	0.239214
TCGA.AA.3875.01A.01R.0905.07	low	0.174889	-0.203327	0.28308	-0.537183	0.42482	0.554714	0.0259849	0.327242	0.10436	-0.185572	-0.0968421	-0.0106867
TCGA.D5.6531.01A.11R.1723.07	low	0.109611	0.453617	0.169294	0.370141	-0.112604	0.0563774	0.0645548	-0.0529791	0.176712	0.00972247	0.125495	-0.417593
TCGA.AA.3949.01A.01R.1022.07	low	0.0194111	-0.338669	0.154249	-0.453022	0.0649576	0.591453	0.172761	0.172133	0.170007	-0.0746405	0.434595	0.245959
TCGA.AA.3850.01A.01R.1022.07	low	0.36329	-0.236746	0.414944	-0.212587	0.712167	0.565715	0.194795	0.20065	-0.00321224	-0.0300475	0.242065	0.233727
TCGA.CM.4747.01A.01R.1410.07	low	0.42662	-0.105827	0.162736	0.416669	0.665924	-0.191124	-0.436121	-0.467841	-0.608643	-0.324166	0.0971339	-0.771335
TCGA.AZ.4615.01A.01R.1410.07	low	0.0137879	0.203909	0.0950481	-0.203689	0.0786405	0.559533	0.106617	0.0217898	0.227764	0.0509317	0.332917	-0.19035
TCGA.AA.A010.01A.01R.A089.07	low	0.173424	0.491297	0.130302	-0.269704	-0.312083	0.057036	-0.0546916	0.00425809	-0.196989	-0.260841	0.494514	-0.00720371
TCGA.AA.3819.01A.01R.0905.07	low	0.117574	-0.0101784	0.424284	0.0509474	0.580297	0.136786	-0.522822	-0.0521554	-0.599345	-0.448552	0.258563	-0.445016
TCGA.AA.3989.01A.01R.1022.07	low	0.21135	-0.322545	0.338499	-0.200722	0.573424	0.449232	0.126604	0.173974	0.134625	0.167576	0.435975	0.122588
TCGA.AA.A01C.01A.01R.A00A.07	low	-0.0328353	-0.434037	0.26328	-0.162	0.252147	-0.0212502	-0.557555	-0.415488	-0.673818	-0.645073	-0.572431	-0.869141
TCGA.AA.3814.01A.01R.0905.07	low	0.127474	-0.342187	0.1516	-0.2909	0.535638	-0.0270556	0.109275	0.0400374	-0.201254	-0.420653	0.329762	0.0218622
TCGA.A6.3809.01A.01R.A278.07	low	0.0368204	0.906438	-0.0526608	-0.373961	0.140587	0.307961	0.0408068	0.115949	0.199844	-0.0509319	0.309017	0.265777
TCGA.A6.2677.01A.01R.0821.07	low	-0.0389822	0.184248	0.33296	0.71072	0.278526	-0.248804	-0.390432	-0.186074	-0.535386	-0.21463	-0.726271	-0.444474
TCGA.D5.6537.01A.11R.1723.07	low	0.267529	0.434665	-0.0548231	0.510728	-0.0627052	0.248453	-0.115067	-0.263422	0.160528	-0.0671068	-0.432554	0.119139
TCGA.DM.A0XF.01A.11R.A155.07	low	-0.0264992	0.630409	0.0861383	0.292016	0.220639	-0.214337	-0.518111	-0.491125	-0.282958	-0.633679	-0.0532858	-0.502256
TCGA.AA.3870.01A.01R.1022.07	low	0.289123	-0.0751846	0.319065	-0.0286087	0.421681	0.518953	0.0387284	-0.111428	-0.239322	-0.261698	0.468587	-0.262842
TCGA.AA.A00E.01A.01R.A002.07	low	0.0327542	-0.189089	0.0912112	-0.302079	0.213377	0.263415	0.133973	0.319884	0.205642	0.108654	0.296099	0.304816
TCGA.AA.A02J.01A.01R.A00A.07	low	0.200711	0.82356	0.534365	0.542308	0.186951	-0.021683	-0.570979	-0.481786	-0.468068	-0.396653	-0.818471	-0.716381
TCGA.AA.A01F.01A.01R.A002.07	low	0.219339	0.365437	0.230325	0.0889249	-0.20242	-0.00250242	-0.475994	-0.293169	-0.389036	0.140087	-0.690831	-0.209625
TCGA.AZ.6598.01A.11R.1774.07	low	0.104834	0.730773	0.293848	0.148322	-0.0378032	0.45368	-0.297584	-0.00292748	0.369245	-0.0352688	0.560581	-0.0990387
TCGA.AA.3858.01A.01R.0905.07	low	0.145764	-0.321054	0.543548	0.264	0.70222	0.164817	-0.31538	0.0627426	-0.160872	-0.468309	0.235789	-0.458373
TCGA.AA.3554.01A.01R.0826.07	low	0.256591	-0.310488	0.244212	-0.118434	0.161286	0.70462	0.191455	0.211592	0.294635	0.141282	0.267529	0.337383
TCGA.A6.2682.01A.01R.1410.07	low	0.358093	-0.310258	0.174658	-0.583311	0.422931	0.30424	-0.0924584	-0.324419	-0.361042	-0.339988	-0.208421	-0.239293
TCGA.AA.3672.01A.01R.0905.07	low	0.217554	-0.389715	0.151027	-0.0274442	0.512853	0.515872	0.0880947	0.255858	0.12272	0.096905	0.538985	0.111679
TCGA.AA.3812.01A.01R.0905.07	low	0.473141	-0.311588	0.322602	0.280982	0.67464	0.352238	-0.229722	-0.0800492	-0.20936	-0.183773	0.267961	-0.286244
TCGA.AA.3680.01A.01R.0905.07	low	0.202954	-0.31185	0.490462	0.0157849	0.26412	0.176697	-0.141798	0.0161009	-0.339877	-0.0886951	-0.127203	-0.390964
TCGA.NH.A6GC.01A.12R.A41B.07	low	0.26671	-0.115481	0.539996	0.415144	0.509768	0.0761176	-0.578449	-0.731636	-0.684514	-0.321175	-0.660905	-0.649277
TCGA.AA.3867.01A.01R.1022.07	low	0.0476188	-0.125911	0.402332	-0.35956	0.337925	-0.0203084	-0.266783	-0.323229	-0.710141	-0.570121	-0.932521	-0.499373
TCGA.AA.3970.01A.01R.1022.07	low	0.00825506	0.232573	0.235211	-0.343566	-0.0833749	-0.0252887	0.0426698	-0.0926437	-0.329591	-0.371567	-0.351681	0.134292
TCGA.A6.6781.01B.06R.A277.07	low	0.108023	-0.146347	0.246086	0.0885406	0.456388	0.259886	0.0482965	-0.336306	-0.181142	-0.310277	-0.743158	0.294681
TCGA.AA.A01K.01A.01R.A00A.07	low	-0.0553426	-0.474566	0.345029	-0.318791	0.149291	0.238448	-0.213479	-0.233712	-0.470125	-0.440683	-0.90396	-0.510673
TCGA.AA.3955.01A.02R.1022.07	low	0.0642839	-0.26585	0.516558	-0.102568	0.410476	-0.306981	-0.388603	-0.174752	-0.599552	-0.530805	-0.384421	-0.366519
TCGA.A6.6780.01A.11R.1839.07	low	0.246781	0.199526	-0.128663	0.127158	-0.238781	0.603892	0.241215	0.2987	0.439302	0.346623	0.651411	0.294867
TCGA.AA.3842.01A.01R.1022.07	low	-0.107683	0.295967	0.398897	-0.264661	0.520259	-0.242076	-0.256631	-0.25384	-0.47247	-0.791122	-0.320993	-0.613973
TCGA.AA.3517.01A.01R.0821.07	low	0.375538	-0.307917	0.169487	0.218081	-0.0444884	0.498678	-0.100418	-0.0768718	0.0702189	0.202318	0.00563293	0.00989341
TCGA.AD.6888.01A.11R.1928.07	low	0.198525	0.259729	0.171731	0.429058	-0.267687	-0.0674753	-0.567054	-0.451632	-0.175504	-0.14181	-0.613388	-0.587899
TCGA.D5.5540.01A.01R.1653.07	low	0.076445	-0.00903962	0.0796061	-0.192354	0.0471443	-0.0563017	-0.215889	-0.132599	-0.348279	-0.622695	-0.28554	-0.570463
TCGA.QG.A5Z2.01A.11R.A28H.07	low	0.323259	0.474308	-0.0327914	0.364374	-0.253173	0.537175	-0.108983	0.114524	0.31569	0.314797	0.110187	0.224463
TCGA.A6.5659.01B.04R.A277.07	low	-0.0864783	0.278679	0.245284	0.00594735	0.0583434	-0.38259	-0.413808	-0.635368	-0.656163	-0.715665	-0.836324	-0.307469
TCGA.AA.A01Z.01A.11R.A083.07	low	0.238939	0.576388	0.196023	0.192465	-0.0402541	-0.0959199	-0.663582	-0.520493	-0.584106	-0.644702	-0.913854	-0.442951
TCGA.AA.A03J.01A.21R.A16W.07	low	0.325699	0.102658	0.169159	0.163162	0.574474	0.481293	-0.250844	-0.00391821	0.212833	-5.95e-05	0.290911	-0.127817
TCGA.CM.4748.01A.01R.1410.07	low	0.167406	-0.426206	0.156781	-0.382374	0.253636	0.0327708	-0.381711	-0.251169	-0.493384	-0.346411	-0.545199	-0.607642
TCGA.AA.3492.01A.01R.1410.07	low	0.0311681	-0.0613349	0.419009	-0.308211	0.53192	0.722271	0.0407795	0.0660354	0.159333	-0.0228301	0.385333	-0.00854249
TCGA.AA.A00R.01A.01R.A002.07	low	0.226131	-0.0297229	-0.110461	0.0656842	0.245319	0.680426	0.247305	0.269364	0.430704	0.242366	0.288323	0.124838
TCGA.G4.6294.01A.11R.1774.07	low	-0.00764466	-0.066133	0.0880093	0.403764	0.125983	-0.119851	-0.403511	-0.491992	-0.404057	-0.342188	-0.156632	-0.287513
TCGA.AA.3982.01A.02R.1022.07	low	0.0751976	-0.371763	0.40964	-0.405053	0.425955	0.312363	0.16519	0.176536	0.0547785	-0.0661788	0.293079	-0.00273353
TCGA.AA.3851.01A.01R.1022.07	low	0.155039	-0.239948	0.62329	0.0822958	0.47493	0.207821	0.132581	0.174908	0.282614	0.204977	0.447952	-0.118335
TCGA.G4.6317.01A.11R.1723.07	low	0.0876935	0.351696	0.504407	0.442845	0.0772201	0.0768692	-0.679697	-0.587362	-0.325899	-0.336707	-0.686534	-0.669097
TCGA.DM.A28E.01A.11R.A32Y.07	low	0.373085	0.426702	0.146631	0.667704	-0.306271	0.0579237	-0.5133	-0.301402	-0.00809271	0.0586961	-0.273492	-0.303471
TCGA.AA.3979.01A.01R.1022.07	low	0.00647171	0.821907	0.426069	-0.31223	-0.0816096	0.0604385	-0.229007	-0.007955	-0.176527	-0.693385	-0.828845	-0.135696
TCGA.A6.6650.01B.02R.A277.07	low	0.234771	0.173319	-0.0526109	-0.0286185	0.0289462	-0.124892	-0.435169	-0.461192	-0.408408	-0.432836	-0.813895	0.0479125
TCGA.AA.A01T.01A.21R.A16W.07	low	0.293724	0.158557	0.145927	0.0931153	0.244225	0.0500252	-0.211457	-0.202492	-0.421495	-0.438346	-0.147133	-0.427239
TCGA.G4.6304.01A.11R.1928.07	low	0.152688	0.585395	0.0555478	-0.128247	-0.379281	0.44019	-0.211191	-0.112508	0.204286	0.0785519	-0.266463	-0.523785
TCGA.AA.3561.01A.01R.0821.07	low	0.357064	-0.342495	0.0493596	-0.348887	-0.0562069	-0.11577	-0.246293	-0.360032	-0.529031	-0.418428	-0.23272	-0.262246
TCGA.A6.6780.01A.11R.A278.07	high	-0.234017	0.245752	-0.369071	-0.380408	-0.700048	-0.136332	0.445287	0.462433	0.722095	0.47577	0.735518	0.603977
TCGA.CM.5868.01A.01R.1653.07	high	-0.421734	-0.208304	-0.029393	0.0416509	-0.469375	-0.630117	-0.226165	-0.332671	-0.392057	-0.197319	-0.201114	-0.175406
TCGA.CM.6165.01A.11R.1653.07	high	-0.247332	-0.319267	-0.0189833	-0.0563707	0.161195	-0.601779	0.468598	0.00319154	0.0809052	-0.0702556	0.19626	0.283008
TCGA.CA.6716.01A.11R.1839.07	high	-0.0482584	-0.158381	0.0706716	0.482506	-0.127609	-0.806307	-0.135147	-0.2887	-0.282371	-0.366332	-0.239181	-0.301819
TCGA.D5.6930.01A.11R.1928.07	high	-0.142974	-0.323735	-0.212446	0.134217	0.170748	0.271883	0.449091	0.396972	0.385565	0.320289	0.390419	0.103624
TCGA.AY.A8YK.01A.11R.A41B.07	high	-0.118363	-0.222741	-0.165249	-0.182316	-0.302442	-0.323059	0.0245672	0.33016	-0.0451787	0.390491	-0.106255	0.282549
TCGA.CM.6164.01A.11R.1653.07	high	-0.0274742	-0.0469612	-0.256773	0.127558	-0.211357	-0.412757	-0.0684589	-0.00302681	0.13804	0.121557	-0.144263	-0.197214
TCGA.NH.A50V.01A.11R.A28H.07	high	-0.283779	-0.645973	-0.47433	-0.0117049	-0.0348543	-0.120309	0.405532	0.105756	0.229982	-0.0686219	0.268834	0.486772
TCGA.AY.4070.01A.01R.1113.07	high	-0.0970168	-0.316591	0.0322733	-0.115648	-0.0654181	-0.0666667	0.210464	0.158916	0.0867287	0.195775	0.501861	0.0705125
TCGA.QL.A97D.01A.12R.A41B.07	high	-0.0739587	0.268019	-0.294111	-0.124586	-0.579663	0.296365	0.508213	0.576187	0.760606	0.799648	0.766115	0.61611
TCGA.A6.5666.01A.01R.1653.07	high	-0.207434	-0.0737608	0.0468931	0.106631	-0.287026	-0.464574	-0.0856938	-0.0865192	-0.14406	0.214693	-0.230464	-0.189778
TCGA.AA.3655.01A.02R.1723.07	high	-0.0303471	-0.0281373	-0.000116474	0.0510469	0.202474	-0.242965	0.140646	0.17043	0.309733	0.426352	0.410434	0.306012
TCGA.A6.6653.01A.11R.1774.07	high	-0.168485	0.255078	-0.432177	0.269147	-0.215634	0.0366113	0.18606	0.0360215	0.602861	0.130265	0.365321	0.458229
TCGA.DM.A28K.01A.21R.A32Y.07	high	-0.178101	-0.0303773	-0.142198	-0.0125766	-0.253914	-0.2039	-0.0329885	-0.0403721	-0.0847799	0.166232	0.252791	0.0557969
TCGA.A6.A565.01A.31R.A28H.07	high	0.0113958	-0.43737	-0.409019	0.187986	-0.396001	0.110729	0.565145	0.549264	0.422183	0.677138	0.337817	0.602831
TCGA.AD.6890.01A.11R.1928.07	high	-0.13152	-0.501762	-0.145369	0.307074	0.167103	-0.117718	0.0819974	0.0822431	-0.0526457	0.153561	-0.18879	-0.276217
TCGA.CM.5862.01A.01R.1653.07	high	-0.262811	-0.224863	-0.0150432	-0.144344	-0.450689	-0.563973	0.0425413	-0.273798	-0.372761	-0.425515	-0.600515	-0.288954
TCGA.A6.6648.01A.11R.1774.07	high	-0.403852	0.257846	-0.306007	0.35636	-0.48927	-0.315351	-0.112299	0.284053	0.301696	0.420697	-0.453506	0.235747
TCGA.D5.5541.01A.01R.1653.07	high	-0.450716	0.343221	-0.237742	0.11076	-0.155896	-0.288518	0.213099	0.133541	0.391556	0.469276	0.188258	0.106063
TCGA.CM.6679.01A.11R.1839.07	high	-0.228186	-0.588548	-0.0638534	0.34734	0.323803	-0.336322	-0.0117073	-0.186002	-0.304153	-0.10782	-0.413895	-0.0849988
TCGA.CM.6677.01A.11R.1839.07	high	-0.214862	0.144056	-0.180818	-0.0505263	0.0670981	-0.455422	0.361592	0.280637	-0.112313	-0.105779	-0.158934	-0.194483
TCGA.AA.3712.01A.21R.1723.07	high	-0.111464	0.346681	-0.152046	0.309452	-0.0659207	-0.172062	0.0539229	-0.0297838	0.137482	0.433184	0.221895	0.115749
TCGA.CM.6170.01A.11R.1653.07	high	-0.562456	-0.393632	-0.419742	0.317273	-0.199337	-0.639409	0.278192	0.192053	0.0309383	0.112508	-0.0740697	0.285404
TCGA.AZ.6600.01A.11R.1774.07	high	-0.0187549	0.196051	-0.336072	0.0441388	-0.279191	-0.308143	0.385245	0.334694	0.0312328	-0.0929952	-0.0279231	0.205093
TCGA.AA.A00O.01A.02R.A089.07	high	-0.206523	-0.637238	-0.40104	0.189363	-0.270944	-0.07893	0.12473	-0.218942	-0.037173	0.159169	-0.49836	-0.233087
TCGA.F4.6460.01A.11R.1774.07	high	0.078778	-0.636965	0.00453997	-0.498981	0.0751791	-0.410221	0.018573	-0.0354303	-0.348669	0.0809568	-0.300376	-0.275078
TCGA.CM.6162.01A.11R.1653.07	high	-0.0459544	-0.587362	-0.00860839	-0.404897	0.237699	0.110259	0.58019	0.122623	0.499965	0.266615	0.191699	0.610439
TCGA.G4.6302.01A.11R.1723.07	high	0.0365869	-0.601318	-0.446521	-0.517014	-0.0454142	-0.192428	0.073142	-0.146156	-0.167976	-0.207943	-0.331632	0.0425578
TCGA.AA.3511.01A.21R.1839.07	high	-0.375821	-0.120113	-0.19036	0.257263	0.375117	-0.716746	-0.0807228	-0.236864	-0.311284	-0.349827	-0.38382	-0.0431175
TCGA.CM.6167.01A.11R.1653.07	high	0.0640113	-0.826801	-0.266581	-0.341001	0.101985	-0.0473266	0.0745673	-0.108779	-0.279144	-0.112962	-0.353598	-0.153665
TCGA.CK.6751.01A.11R.1839.07	high	-0.158366	0.346119	0.061308	0.159699	0.25865	-0.269325	0.18168	-0.0113828	-0.0976775	-0.212998	-0.188964	0.0243707
TCGA.A6.2681.01A.01R.1410.07	high	0.0502968	-0.679297	-0.308711	-0.239073	0.184762	-0.0436867	0.233579	0.265644	0.143195	0.140793	0.323012	0.0325892
TCGA.AA.A00N.01A.02R.A00A.07	high	-0.0910568	-0.950429	-0.0812862	-0.68844	0.118142	-0.0725678	0.361848	0.00256093	-0.0939055	-0.0994107	-0.263445	0.416124
TCGA.DM.A0X9.01A.11R.A155.07	high	-0.0514352	0.180971	0.0445568	0.276918	-0.0878325	-0.179297	0.00408556	0.141726	0.592946	0.606947	0.693274	-0.0907564
TCGA.AY.6196.01A.11R.1723.07	high	-0.0315914	-0.483504	-0.173886	-0.223733	-0.14776	0.171131	0.683708	0.490165	0.42163	0.540504	0.680707	0.737296
TCGA.A6.6650.01A.11R.A278.07	high	-0.0667772	0.146608	-0.566841	-0.310031	-0.641087	-0.439186	-0.0803063	-0.0517282	0.200569	0.186517	-0.189474	0.512986
TCGA.G4.6625.01A.21R.1774.07	high	-0.248407	-0.461433	-0.445455	-0.287715	-0.0528418	0.126944	0.660554	0.719392	0.821187	0.848049	0.74943	0.641832
TCGA.F4.6459.01A.11R.1774.07	high	-0.281538	0.22278	-0.0560651	0.0832313	0.0122186	-0.674079	-0.146572	-0.201622	-0.320218	-0.274618	-0.474386	-0.287618
TCGA.D5.6529.01A.11R.1774.07	high	-0.160245	-0.343279	-0.173649	0.346896	0.264459	0.063128	0.619279	0.639511	0.690703	0.65235	0.823757	0.711681
TCGA.CM.5348.01A.21R.1723.07	high	0.0414686	-0.38232	0.017595	0.0507535	0.155885	0.0809888	0.146136	0.27918	0.212753	0.297454	-0.115737	0.0539733
TCGA.AD.5900.01A.11R.1653.07	high	-0.198663	-0.465286	-0.53594	-0.572097	-0.244324	-0.291773	0.305224	0.359136	0.426534	0.239722	0.566251	0.0923246
TCGA.NH.A6GA.01A.11R.A37K.07	high	-0.263532	-0.0149244	-0.0338402	0.379292	-0.409161	-0.0886424	-0.161526	0.0501614	0.138562	0.488056	-0.2404	-0.0866229
TCGA.A6.6782.01A.11R.1839.07	high	-0.177151	0.0289269	-0.261963	0.117596	-0.327384	-0.0962025	0.478491	-0.0231497	0.0766591	0.0723131	-0.485677	0.552459
TCGA.F4.6461.01A.11R.1774.07	high	-0.0477098	-0.129459	0.0954737	-0.171274	0.048451	-0.0336095	0.222802	0.246728	0.249087	0.0806722	-0.27027	-0.0670201
TCGA.CA.6717.01A.11R.1839.07	high	-0.0756383	-0.410436	-0.263755	-0.647369	-0.164796	-0.437019	0.468251	0.544113	0.43408	-0.0388637	0.539574	0.283923
TCGA.AZ.6603.01A.11R.1839.07	high	-0.346758	-0.646765	-0.147108	0.413471	0.129306	-0.195592	-0.0513591	0.0929744	0.177969	0.411301	-0.44468	0.168655
TCGA.A6.6649.01A.11R.1774.07	high	0.0163723	-0.0808338	-0.292825	0.119147	-0.156243	0.246147	0.192217	0.146516	0.301607	0.679152	-0.0274599	0.426841
TCGA.CA.5797.01A.01R.1653.07	high	-0.16452	0.267264	-0.0370902	-0.183957	0.0738319	-0.426804	0.0246655	-0.0002649	0.118649	-0.240185	-0.366921	-0.159372
TCGA.3L.AA1B.01A.11R.A37K.07	high	-0.0344138	-0.529463	-0.117434	0.0844751	0.0580622	-0.462944	0.271402	0.197676	-0.117136	0.470006	-0.420057	-0.238176
TCGA.CK.5914.01A.11R.1653.07	high	-0.341342	0.185061	-0.458885	0.332933	-0.348205	-0.321995	0.064044	0.078529	0.3454	0.0598131	-0.341261	-0.00408649
TCGA.D5.6541.01A.11R.1723.07	high	-0.4249	-0.0533502	-0.41672	-0.285053	-0.359213	-0.334414	0.464804	0.217105	0.30484	0.0997201	0.489072	0.305925
TCGA.CM.6675.01A.11R.1839.07	high	-0.342438	0.254598	-0.124445	0.22009	-0.428205	-0.0643209	0.00471691	0.0129837	-0.284088	-0.0758503	0.319267	-0.149094
TCGA.AY.6386.01A.21R.1723.07	high	0.0175383	0.252418	-0.14322	-0.0455669	-0.344846	0.0356536	0.303081	0.393109	0.622377	0.433285	0.814312	0.637415
TCGA.5M.AATA.01A.31R.A41B.07	high	-0.0776289	0.137699	-0.181906	0.0985108	-0.475761	0.173575	0.165608	0.0253043	0.0702588	0.675336	0.0379193	0.196613
TCGA.A6.5660.01A.01R.1653.07	high	-0.168012	-0.238769	-0.299983	0.0775414	-0.313651	-0.492191	0.0565116	-0.142886	-0.0668871	0.320961	0.230035	-0.123739
TCGA.CK.6747.01A.11R.1839.07	high	-0.318444	0.280523	-0.159698	0.35531	0.0132174	-0.508729	0.0654176	0.230245	0.0800991	-0.123689	0.147369	0.19762
TCGA.D5.6931.01A.11R.1928.07	high	0.0500364	0.275968	-0.196834	0.244135	-0.0974957	0.0103182	0.487143	0.412578	0.552709	0.499023	0.444108	0.546789
TCGA.A6.6654.01A.21R.1839.07	high	0.0500851	-0.43659	-0.505475	-0.134041	-0.1593	-0.00158479	0.623711	0.42937	0.641665	0.33786	0.89454	0.575092
TCGA.CM.6168.01A.11R.1653.07	high	-0.0431991	-0.384831	-0.243438	-0.468441	0.245144	-0.0405151	0.566789	0.21688	0.100765	0.148147	-0.247542	0.454941
TCGA.AA.3526.01A.02R.A32Z.07	high	-0.197396	-0.458771	-0.186597	-0.775257	0.117559	-0.11097	0.467623	0.561992	0.557797	0.422039	0.871494	0.199982
TCGA.G4.6314.01A.11R.1723.07	high	0.0705003	-0.65813	-0.114587	-0.164694	0.0980372	-0.360676	-0.132515	-0.244683	-0.286378	-0.243289	-0.466189	-0.300024
TCGA.G4.6315.01A.11R.1723.07	high	-0.189941	0.268754	-0.518331	0.0401023	-0.589291	-0.473211	0.0770606	0.202569	-0.0721346	0.267335	0.0168695	-0.113639
TCGA.F4.6854.01A.11R.1928.07	high	-0.0357566	0.147983	-0.289406	0.356929	0.056608	-0.191045	-0.00990681	-0.0487468	0.136023	0.192149	-0.295879	-0.000267692
TCGA.AZ.6605.01A.11R.1839.07	high	-0.226208	-0.738451	-0.139303	-0.123	0.333315	-0.177954	0.503304	0.315964	-0.027388	-0.0251124	-0.176369	0.00520069
TCGA.D5.6924.01A.11R.1928.07	high	-0.125918	-0.480153	-0.504331	-0.476766	0.114688	0.0770116	0.435092	0.386674	0.303627	0.402282	-0.218304	0.314125
TCGA.DM.A28M.01A.12R.A16W.07	high	-0.0461733	0.200109	-0.148502	-0.0694713	-0.592676	-0.554774	-0.187762	0.0858039	0.0897855	-0.0195337	0.0127099	-0.0554508
TCGA.DM.A1D9.01A.11R.A155.07	high	-0.113245	0.0159886	-0.0108426	0.136328	-0.218077	-0.515142	-0.175103	-0.0993519	-0.0139823	-0.0702621	-0.341295	-0.10954
TCGA.D5.6928.01A.11R.1928.07	high	-0.213917	-0.632697	-0.494431	0.157828	-0.489397	0.457595	0.638613	0.671011	0.868476	0.862024	0.523566	0.729428
TCGA.AZ.6606.01A.11R.1839.07	high	-0.183409	0.260548	-0.118358	0.328074	-0.43516	-0.241873	0.0322345	0.0394523	0.303549	0.445141	-0.0844768	0.39504
TCGA.CK.6746.01A.11R.1839.07	high	-0.429142	0.392235	-0.60514	0.0893486	-0.405408	0.130209	0.259152	0.506039	0.62803	0.559789	0.723754	0.38862
TCGA.F4.6569.01A.11R.1774.07	high	-0.117753	-0.333951	-0.0926389	-0.0411765	0.0555195	-0.430412	0.466811	-0.0647645	-0.103954	-0.0752342	-0.426101	0.0437517
TCGA.AY.5543.01A.01R.1653.07	high	-0.246053	-0.09904	-0.31269	-0.0790418	-0.552079	-0.394498	0.511226	0.554477	0.374032	0.369313	0.525892	0.70294
TCGA.CA.6719.01A.11R.1839.07	high	-0.214161	-0.116072	-0.438563	-0.242723	-0.152184	-0.619185	0.0676782	-0.00721361	-0.188342	-0.204198	0.173474	-0.211713
TCGA.AD.6895.01A.11R.1928.07	high	0.00521932	0.288434	-0.507603	-0.0778947	-0.0146061	0.14532	0.350519	0.325696	0.519837	0.363238	0.181488	0.313066
TCGA.QG.A5YV.01A.11R.A28H.07	high	-0.158832	0.31771	-0.0573128	0.0959911	-0.550243	-0.497505	0.00854977	0.212927	0.201266	0.476317	0.933459	-0.0761813
TCGA.G4.6310.01A.11R.1723.07	high	0.126198	-0.726139	-0.157307	-0.367118	-0.220253	-0.419544	-0.343985	-0.263889	-0.432873	-0.323545	-0.428123	-0.388876
TCGA.G4.6307.01A.11R.1723.07	high	-0.270868	-0.232831	-0.0320263	0.233658	-0.250333	-0.267664	-0.258453	0.0371072	0.0591889	0.181652	-0.100024	-0.368095
TCGA.G4.6627.01A.11R.1774.07	high	0.0802516	-0.612715	-0.131455	-0.565599	-0.136254	0.111518	0.544292	0.393648	-0.0987223	-0.0494208	-0.00911154	0.499711
TCGA.AA.3496.01A.21R.1839.07	high	-0.389304	-0.356401	-0.157435	0.303234	0.0643629	-0.19567	0.480882	0.435359	0.662695	0.330983	0.73209	0.45734
TCGA.D5.6535.01A.11R.1723.07	high	-0.278694	-0.175729	-0.546018	0.238854	-0.112125	-0.235293	0.578456	0.134427	0.390574	0.566304	0.651112	0.688114
TCGA.D5.6532.01A.11R.1723.07	high	-0.336725	0.292566	-0.0720513	0.0742929	-0.346186	-0.687863	-0.0289927	0.0318673	0.0611339	0.0346575	-0.611621	-0.0151931
TCGA.F4.6704.01A.11R.1839.07	high	-0.254098	-0.368865	-0.198354	0.404737	0.233582	-0.422496	-0.122796	-0.163351	-0.127281	-0.235331	-0.0657867	-0.235545
TCGA.CM.6172.01A.11R.1653.07	high	-0.465903	-0.466834	-0.311723	-0.0315746	-0.0456551	-0.775105	0.0185006	-0.0522865	-0.428522	-0.314308	-0.388578	0.15594
TCGA.A6.6781.01A.22R.1928.07	high	-0.202325	-0.703967	-0.427958	0.00344763	0.083375	0.0354433	0.387852	-0.0371978	0.196953	0.239036	0.698029	0.304837
TCGA.F4.6808.01A.11R.1839.07	high	-0.157339	-0.201443	-0.107647	0.303405	-0.482658	-0.342705	-0.230261	-0.19091	-0.0220908	0.0105475	-0.523615	-0.22476
TCGA.AZ.6607.01A.11R.1839.07	high	-0.0721345	-0.148737	-0.15658	-0.176421	-0.188353	0.15688	0.289217	-0.128981	0.0607513	0.245205	-0.240326	0.0702445
TCGA.DM.A1D7.01A.11R.A155.07	high	0.0150387	0.0266442	-0.183146	0.425908	-0.522563	-0.196675	-0.00397331	0.023831	0.153534	0.114371	0.0382257	0.273015
TCGA.AD.A5EJ.01A.11R.A28H.07	high	-0.128492	0.255022	-0.0132957	0.00858187	-0.0700914	-0.0468754	0.193178	0.320625	0.24109	0.103709	-0.128103	0.201981
TCGA.D5.6932.01A.11R.1928.07	high	-0.114676	-0.335518	-0.525047	0.272422	-0.352831	-0.0923976	0.327393	0.246676	0.328508	0.34332	-0.369422	0.262774
TCGA.5M.AAT5.01A.21R.A41B.07	high	-0.12318	0.182917	-0.342528	-0.250599	-0.387818	-0.474536	-0.158811	-0.0694399	-0.171226	0.160885	-0.00677864	-0.267519
TCGA.AD.6901.01A.11R.1928.07	high	0.00466745	-0.541424	-0.0832983	0.115186	-0.158157	0.173645	0.292195	-0.0735135	-0.0618723	0.306533	-0.169615	0.0399181
TCGA.A6.5667.01A.21R.1723.07	high	-0.0183956	0.157281	-0.0883807	0.0321354	-0.115903	-0.342573	-0.25245	-0.198906	-0.269906	-0.28691	-0.387311	-0.286733
TCGA.AD.6964.01A.11R.1928.07	high	-0.190117	-0.496116	-0.204195	-0.217263	0.0515385	0.0858394	0.548809	0.331748	0.32279	0.574955	0.994484	0.538616
TCGA.DM.A285.01A.11R.A16W.07	high	-0.0342194	0.407296	-0.20551	-0.262737	-0.103817	-0.599007	-0.342624	-0.270634	-0.343334	-0.261218	-0.339015	-0.331757
TCGA.A6.5664.01A.21R.1839.07	high	0.019752	-0.733475	-0.164193	-0.61131	-0.133187	0.0220799	0.517902	0.211538	0.153403	0.216994	-0.0248421	0.575516
TCGA.F4.6703.01A.11R.1839.07	high	-0.254716	-0.294627	-0.208792	-0.17708	-0.0164128	-0.00609935	0.668979	0.422486	0.645444	0.291542	0.0874324	0.586043
TCGA.CM.6678.01A.11R.1839.07	high	-0.181823	-0.30203	-0.220497	-0.198316	-0.103241	-0.796602	0.0154536	-0.32509	-0.456678	-0.0224267	-0.313761	-0.170434
TCGA.G4.6628.01A.11R.1839.07	high	-0.451778	-0.177635	-0.591473	0.133211	-0.790872	0.346386	0.589431	0.57749	0.740107	0.811263	0.815482	0.71545
TCGA.G4.6303.01A.11R.1774.07	high	-0.129266	0.305597	-0.210313	0.288027	-0.0616046	-0.331639	0.00602258	-0.132365	-0.162063	0.129033	-0.246573	0.261818
TCGA.DM.A28F.01A.11R.A32Y.07	high	-0.197186	0.351252	-0.0885649	0.113782	-0.419036	-0.573413	-0.0228979	0.131542	-0.00261283	0.200548	-0.124944	0.0465589
TCGA.AA.3695.01A.01R.0905.07	high	0.0160954	-0.415356	-0.555637	0.251388	-0.0843588	0.070624	-0.0819474	-0.0473031	0.0960374	-0.0245481	-0.28209	0.135266
TCGA.A6.A566.01A.11R.A28H.07	high	-0.127354	-0.816246	-0.2634	-0.111165	0.0831453	0.146092	0.52935	0.0526298	-0.102396	0.048786	0.267345	0.380631
TCGA.F4.6807.01A.11R.1839.07	high	-0.0997236	-0.313144	-0.0738638	-0.687098	0.114766	-0.437846	0.534408	0.0731849	0.0774981	0.00461832	0.348657	0.200316
TCGA.AA.3968.01A.01R.1022.07	high	-0.316824	-0.779987	-0.0918041	-0.711676	-0.00765336	-0.0429123	0.338124	0.46202	0.192241	0.0910227	0.0202105	0.054721
TCGA.DM.A28A.01A.21R.A32Y.07	high	-0.222998	0.289649	-0.248345	-0.0525622	-0.137981	-0.575095	-0.22385	-0.259053	0.0707637	0.0757145	-0.0240696	-0.371631
TCGA.G4.6298.01A.11R.1723.07	high	-0.0943534	-0.255983	-0.183265	0.016451	-0.224605	-0.333701	-0.235578	-0.196319	0.0269577	0.205406	-0.349887	-0.350418
TCGA.CK.6748.01A.11R.1839.07	high	-0.351377	-0.332743	-0.416922	0.346612	0.081163	-0.689751	0.0966255	-0.159144	-0.0187606	-0.0585582	-0.213426	-0.0374985
TCGA.AA.A004.01A.01R.A00A.07	high	0.0319342	-0.633681	-0.14198	-0.0468376	-0.319033	0.120311	0.405005	0.324875	0.268301	0.564417	0.231579	0.167009
TCGA.A6.2686.01A.01R.A32Z.07	high	-0.183557	-0.534962	-0.392369	-0.633928	-0.142097	0.376743	0.714457	0.581982	0.653419	0.7139	0.805542	0.757784
TCGA.F4.6855.01A.11R.1928.07	high	-0.150479	-0.372596	-0.133762	-0.177684	-0.00504371	-0.59079	0.135745	-0.243659	-0.416636	-0.264413	0.303103	-0.2715
TCGA.CA.6715.01A.21R.1839.07	high	-0.337953	0.234129	-0.0889783	0.266929	-0.590997	-0.577944	-0.0154731	-0.262742	-0.206671	0.0491318	-0.537737	0.0418143
TCGA.NH.A50U.01A.33R.A37K.07	high	-0.312254	0.320079	-0.348591	0.281089	-0.388327	-0.489197	-0.19837	0.0586268	0.135775	0.188569	-0.174028	-0.243866
TCGA.A6.2677.01A.01R.A278.07	high	-0.422902	0.103527	-0.264027	-0.273406	-0.346721	-0.438169	-0.0148391	0.055733	-0.0452676	0.111109	-0.0939153	0.136555
TCGA.A6.2675.01A.02R.1723.07	high	-0.362962	-0.399847	-0.172778	-0.383737	0.0303263	-0.535807	0.487881	0.28503	-0.0531089	-0.118367	0.311949	0.23595
TCGA.CK.5913.01A.11R.1653.07	high	-0.218223	0.441309	-0.353585	0.179897	0.127697	-0.201536	0.343252	0.23921	0.437813	0.212011	0.526551	0.433901
TCGA.G4.6311.01A.11R.1723.07	high	-0.0829717	0.133513	-0.262794	0.0450526	-0.128001	-0.0682863	0.0838445	0.273699	0.387716	0.218494	-0.0482228	0.0380304
TCGA.D5.6922.01A.11R.1928.07	high	-0.165314	0.0506624	0.0313286	0.0176851	0.222317	-0.227366	0.0112654	-0.0481787	0.0523838	0.0827499	-0.280949	0.0377457
TCGA.D5.6536.01A.11R.1723.07	high	0.0103763	-0.756732	-0.264588	0.228718	-0.621049	0.251454	0.195503	0.130643	0.170171	0.41141	-0.119415	0.35633
TCGA.AD.6899.01A.11R.1928.07	high	-0.173334	0.288822	-0.303305	0.37263	0.0659343	-0.340852	0.401197	0.218455	0.256655	0.517341	0.73082	0.0319614
TCGA.CM.5863.01A.21R.1839.07	high	-0.168003	-0.666635	-0.274627	-0.170105	-0.139385	-0.435862	0.104861	0.0550511	-0.164504	-0.424217	0.331765	-0.153193
TCGA.A6.6137.01A.11R.1774.07	high	-0.0713479	0.212952	-0.110737	0.2174	-0.341028	0.235678	0.468611	0.498003	0.377931	0.679725	0.182966	0.75199
TCGA.CK.4952.01A.01R.1723.07	high	-0.173952	0.390377	-0.165056	-0.0671534	-0.131535	0.313007	0.198684	0.247349	0.503195	0.304193	0.740268	0.471285
TCGA.DM.A28H.01A.11R.A16W.07	high	-0.407058	0.455171	-0.652325	-0.0571454	-0.807587	-0.622513	-0.0476105	0.00482755	0.0674662	0.0429616	0.0238486	-0.264476
TCGA.CM.5349.01A.21R.1723.07	high	-0.0508986	-0.727681	-0.184074	-0.334112	-0.141034	-0.289535	0.0888977	0.211211	0.260487	-0.00824665	-0.539844	-0.249126
TCGA.NH.A5IV.01A.42R.A37K.07	high	-0.159429	-0.427439	-0.453435	0.0773199	-0.223948	0.0947514	0.181508	0.457179	0.580019	0.581479	0.915915	0.408959
TCGA.AZ.5403.01A.01R.1653.07	high	-0.0378984	-0.549558	0.0664487	-0.766677	0.150754	-0.517758	0.00266155	-0.0991637	-0.390732	-0.318422	-0.497261	-0.255299
TCGA.AA.3877.01A.01R.1022.07	high	-0.281005	-0.811301	-0.246743	-0.704222	-0.0633953	0.228988	0.530283	0.482821	0.520443	0.0130904	0.243092	0.562734
TCGA.CM.6676.01A.11R.1839.07	high	-0.10767	0.228106	-0.424699	-0.0477273	0.00341329	-0.664751	-0.233358	-0.203651	-0.34303	-0.351797	-0.623291	-0.28327
TCGA.AZ.6601.01A.11R.1774.07	high	-0.282803	-0.278223	-0.386642	-0.134724	-0.252237	0.047301	0.646611	0.577822	0.613168	0.721367	0.491135	0.647434
TCGA.CM.4751.01A.02R.1839.07	high	-0.109911	0.273432	0.0686658	0.131263	-0.583852	0.318167	0.433333	0.349572	0.384921	0.502052	-0.249066	0.292724
TCGA.CK.4951.01A.01R.1410.07	high	-0.189897	-0.738874	-0.169155	-0.584257	0.168224	-0.111814	0.427563	0.360006	0.515882	0.303984	0.863153	0.254451
TCGA.A6.2684.01A.01R.1410.07	high	-0.112158	-0.611957	-0.146732	-0.423645	0.131837	-0.181653	0.247548	0.381577	0.324787	0.215151	0.657954	0.0188656
TCGA.A6.2671.01A.01R.1410.07	high	-0.0174095	-0.594483	-0.18256	-0.277037	0.194281	-0.254809	0.134816	0.119546	0.192102	0.332657	-0.30794	-0.0676319
TCGA.AM.5820.01A.01R.1653.07	high	-0.0289161	0.0923034	-0.446948	-0.350503	-0.103952	-0.648838	-0.152282	-0.132514	-0.346562	-0.402224	-0.42598	-0.277596
TCGA.AA.A01P.01A.21R.A083.07	high	-0.0388521	-0.608083	-0.285636	-0.437436	-0.265394	0.256125	0.535109	0.453575	0.677972	0.569841	0.957107	0.539355
TCGA.A6.3808.01A.01R.1022.07	high	-0.0562858	-0.849257	-0.0747868	-0.7724	-0.237044	-0.10112	0.482616	0.136611	-0.244713	-0.313713	0.0526316	0.17782
TCGA.AZ.4616.01A.21R.1839.07	high	0.0259507	-0.0258988	-0.378054	-0.0943537	-0.463488	-0.285647	-0.0173519	0.0394367	0.46527	0.0376853	0.570388	-0.287851
TCGA.A6.2680.01A.01R.1410.07	high	0.0923915	-0.381299	0.0574208	-0.294384	0.184179	-0.273149	0.162702	0.326023	0.514995	0.32632	0.226674	0.0835732
TCGA.AD.6963.01A.11R.1928.07	high	-0.114342	0.142811	-0.418064	0.116292	-0.39309	0.137193	0.282545	0.536044	0.765309	0.763632	0.725449	0.75968
TCGA.A6.5657.01A.01R.A32Z.07	high	0.145633	-0.0301365	-0.0780078	-0.371091	0.20223	0.0240073	0.0873458	0.167548	-0.0107568	0.0283535	-0.470375	-0.00272128
TCGA.CM.6169.01A.11R.1653.07	high	-0.113317	-0.510588	-0.305416	-0.464739	-0.0672332	0.0425328	0.690417	0.365702	0.358808	0.277809	0.8114	0.568454
TCGA.CK.4948.01B.11R.1653.07	high	-0.30096	-0.0863315	-0.335037	-0.00529812	-0.0321884	-0.445251	0.0533008	0.14048	-0.100187	-0.153144	-0.106209	-0.00103507
TCGA.AA.3950.01A.02R.1022.07	high	-0.450884	-0.731653	-0.307315	-0.8482	-0.16103	0.236694	0.640164	0.527446	0.610239	0.17073	0.621026	0.657943
TCGA.DM.A282.01A.12R.A16W.07	high	-0.116862	-0.595389	-0.0332131	0.23848	-0.283684	-0.712315	-0.318325	-0.264466	-0.376901	0.0741871	-0.374822	-0.374899
TCGA.CK.4950.01A.01R.1723.07	high	0.102169	0.365439	-0.0700049	-0.170937	-0.163446	-0.0418394	0.39207	0.598914	0.669624	0.487752	0.82452	0.601267
TCGA.CM.6680.01A.11R.1839.07	high	-0.114476	-0.506545	0.105488	0.443054	0.101231	-0.434098	0.506043	0.245787	0.437714	0.394003	0.804516	0.317866
TCGA.D5.5537.01A.21R.1928.07	high	-0.247129	-0.180899	-0.100464	0.268433	0.0672069	-0.676091	-0.00978813	-0.130954	0.0359022	0.0389414	-0.281333	-0.280051
TCGA.NH.A8F8.01A.72R.A41B.07	high	0.00292388	-0.317388	-0.341452	-0.0789784	-0.459871	-0.0240724	-0.0301592	-0.00808595	-0.245195	-0.195936	-0.475363	-0.278791
TCGA.A6.6142.01A.11R.1774.07	high	-0.0987049	-0.107348	0.00203678	-0.08186	-0.0289956	0.0753468	0.22656	-0.139556	-0.101143	-0.0723863	-0.136895	0.15963
TCGA.F4.6570.01A.11R.1774.07	high	-0.306024	-0.467446	-0.678393	0.163676	-0.514562	0.214772	0.583916	0.56156	0.65513	0.736539	0.77138	0.310028
TCGA.D5.6920.01A.11R.1928.07	high	-0.123394	0.231686	-0.198632	0.170487	-0.247555	0.234386	0.465898	0.533941	0.526413	0.618047	0.346125	0.681756
TCGA.AU.3779.01A.01R.1723.07	high	-0.342681	-0.640637	-0.488866	-0.28306	0.0874856	0.147075	0.454573	0.313975	0.397233	0.551917	0.437717	0.753606
TCGA.G4.6626.01A.11R.1774.07	high	-0.165325	0.0191822	-0.0951285	0.327554	-0.28176	-0.199568	-0.177989	-0.0314287	0.0956842	0.0228626	-0.102354	-0.0954481
TCGA.D5.6538.01A.11R.1723.07	high	-0.041857	0.3114	-0.227714	0.352842	-0.490585	-0.521781	-0.245277	-0.259977	-0.224913	-0.230271	-0.544992	-0.235081
TCGA.AA.3713.01A.21R.1723.07	high	-0.128328	0.331755	-0.276194	0.323194	-0.349745	0.276003	0.412069	0.501592	0.579142	0.644302	0.734099	0.813523
TCGA.G4.6317.02A.11R.2066.07	high	-0.242718	0.225299	-0.164423	0.319407	-0.679942	-0.510503	-0.251913	-0.0644496	-0.132735	0.153866	-0.494324	-0.22637
TCGA.D5.6898.01A.11R.1928.07	high	-0.000717887	0.371837	-0.388807	-0.307967	0.14986	-0.225624	0.183931	0.231515	0.395397	0.0438974	0.225477	-0.00458404
TCGA.D5.6533.01A.11R.1723.07	high	-0.201218	0.344643	-0.199921	0.0198498	-0.383742	-0.0228999	0.2393	0.022865	0.279417	0.435127	-0.313294	0.127798
TCGA.QG.A5YW.01A.11R.A28H.07	high	-0.156128	-0.314482	-0.284921	0.0473227	0.0222661	-0.247697	0.335568	0.365734	0.380741	0.197557	0.17278	0.365133
TCGA.AA.3555.01A.01R.0821.07	high	-0.241466	-0.0558786	-0.185839	-0.543747	0.0230287	-0.176986	0.318044	0.159724	0.194829	0.0754012	-0.359504	0.279459
TCGA.SS.A7HO.01A.21R.A37K.07	high	-0.271842	0.112999	-0.328989	0.311422	-0.618689	-0.302263	-0.132186	-0.136696	0.0212397	0.41118	-0.380746	-0.0310326
TCGA.DM.A28G.01A.11R.A16W.07	high	-0.212573	0.0335837	0.126495	0.104873	-0.0290138	-0.664549	0.171969	-0.0538395	-0.055027	0.0131567	0.0337477	-0.0207329
TCGA.CA.5254.01A.21R.1839.07	high	-0.190017	0.222857	-0.135936	0.438558	-0.0878675	-0.349427	0.0385802	-0.274345	-0.106156	0.044183	0.189185	0.267286
TCGA.AA.3514.01A.02R.0821.07	high	0.0545189	-0.361901	-0.01309	-0.178266	0.24872	-0.219127	0.199666	0.290204	0.0302538	0.108745	0.531005	-0.1737
TCGA.G4.6297.01A.11R.1723.07	high	-0.166753	-0.541849	-0.185125	-0.156371	0.137358	-0.108971	0.147782	-0.208964	0.0952447	0.382151	0.374133	0.0653223
TCGA.D5.5538.01A.01R.1653.07	high	-0.391152	-0.361239	-0.342199	-0.646115	-0.341822	-0.177606	0.65632	0.521325	0.529073	0.491794	0.803377	0.718971
TCGA.F4.6463.01A.11R.1723.07	high	-0.0292363	-0.327183	-0.117206	-0.402947	0.0794503	-0.737687	0.254791	-0.109063	-0.335847	-0.323783	-0.603821	-0.23802
TCGA.AA.3697.01A.01R.1723.07	high	-0.258563	0.0323786	-0.207896	0.0155789	-0.232237	0.208952	0.332048	0.34287	0.443876	0.485961	0.790386	0.615529
TCGA.AA.3660.01A.01R.1723.07	high	-0.305021	-0.185913	0.228824	-0.306526	0.200548	-0.268135	-0.0677358	0.108738	0.256702	0.589032	0.257462	-0.109246
TCGA.G4.6588.01A.11R.1774.07	high	-0.265628	0.242228	-0.255358	0.0962759	-0.424159	0.385334	0.264208	0.260211	0.619816	0.45528	0.101053	0.492785
TCGA.G4.6322.01A.11R.1723.07	high	0.0295977	0.136903	-0.00331976	0.0909498	-0.457271	0.0477338	0.320129	0.0401324	-0.0319037	0.0891169	-0.158116	0.251534
TCGA.AA.3489.01A.21R.1839.07	high	-0.119697	-0.539389	-0.141417	0.089983	0.0512471	0.419296	0.595335	0.484887	0.619036	0.464158	0.431943	0.755032
TCGA.AA.3662.01A.01R.1723.07	high	-0.259654	-0.494697	-0.180302	-0.358755	0.0974579	0.135594	0.353936	0.478716	0.63108	0.724259	0.598135	0.534885
TCGA.A6.2684.01A.01R.A278.07	high	-0.321057	-0.299452	-0.339815	-0.828841	-0.332004	-0.345666	0.0920206	0.155408	0.067358	-0.0219626	-0.0162931	0.157566
TCGA.AU.6004.01A.11R.1723.07	high	-0.299922	-0.363044	-0.292372	0.152828	-0.0387808	0.042225	0.371034	0.446582	0.755704	0.513856	0.893546	0.532481
TCGA.A6.2674.01A.02R.0821.07	high	-0.0459553	-0.754218	-0.231394	-0.913751	0.125978	0.19117	0.549266	0.341642	0.183605	0.102612	0.745511	0.54784
TCGA.AA.3494.01A.01R.1410.07	high	-0.298408	-0.249966	0.185551	-0.15828	-0.43248	0.120172	0.0509901	0.337032	0.532614	0.566483	-0.261939	0.257201
TCGA.A6.6138.01A.11R.1774.07	high	-0.206542	-0.40611	-0.328298	-0.103057	-0.355544	0.252806	0.746656	0.596432	0.755824	0.549454	0.904369	0.733367
TCGA.A6.6652.01A.11R.1774.07	high	-0.224591	-0.102078	-0.395717	0.303579	-0.108145	-0.33717	-0.0742937	-0.164414	-0.175757	0.195154	-0.473793	0.02086
TCGA.AA.3831.01A.01R.0905.07	high	-0.236529	-0.737217	-0.111362	-0.122526	-0.169959	-0.0841994	0.510903	0.605819	0.40739	0.532191	0.577438	0.562747
TCGA.WS.AB45.01A.11R.A41B.07	high	-0.124302	-0.744912	-0.355257	0.00289421	-0.0734765	0.120149	0.516957	0.197973	0.134066	0.123301	0.242105	0.635781
TCGA.A6.5659.01A.01R.1653.07	high	-0.0989236	-0.0971993	-0.194487	0.219288	-0.16621	-0.73433	0.0139352	-0.105846	-0.357204	-0.260737	-0.372605	-0.201997
TCGA.CK.5912.01A.11R.1653.07	high	-0.421263	-0.078349	0.0979706	-0.114553	0.164454	-0.489458	0.206389	0.0252418	-0.0689589	0.108716	-0.523363	0.122434
TCGA.CM.6171.01A.11R.1653.07	high	-0.291511	0.373096	-0.44235	0.134049	-0.652054	-0.295762	0.259166	0.189098	0.408417	0.394954	-0.0372619	0.528411
TCGA.A6.3810.01A.01R.A278.07	high	-0.269186	-0.544499	-0.387413	-0.320706	-0.209091	-0.0213286	0.192275	-0.158943	-0.0947198	0.0968825	0.257388	0.309285
TCGA.CM.6161.01A.11R.1653.07	high	-0.355771	-0.150744	-0.0239592	0.362755	-0.19064	-0.586536	0.387403	0.32819	0.245692	0.215575	0.0220858	-0.106635
TCGA.A6.6650.01A.11R.1774.07	high	-0.0265245	0.0103309	-0.368865	0.299792	-0.525846	-0.184988	0.0163138	0.00952342	0.219627	0.444569	-0.098844	0.50882
TCGA.D5.6539.01A.11R.1723.07	high	-0.343781	-0.0121174	-0.420717	0.177964	-0.414222	-0.413868	0.164215	0.280681	0.0771148	0.500503	0.546412	0.412201
TCGA.DM.A1DB.01A.11R.A155.07	high	-0.355389	0.0753566	-0.439602	0.382376	-0.59517	-0.238995	-0.148141	0.243103	0.609167	0.859751	0.260211	0.0295259
TCGA.A6.6781.01A.22R.A278.07	high	-0.335665	-0.578791	-0.436656	-0.238439	-0.230935	-0.148323	0.287112	-0.128251	0.0804504	0.0239482	0.399537	0.393214
TCGA.CM.4743.01A.01R.1723.07	high	-0.0985337	0.0365944	-0.180365	0.127166	-0.619609	0.217613	0.146531	0.17919	0.280971	0.325433	0.984676	0.275001
TCGA.AA.3872.01A.01R.1022.07	high	0.00209232	-0.598517	-0.126986	-0.584689	-0.00843986	0.134745	0.394368	0.193701	-0.10335	0.216054	0.0085866	0.137741
TCGA.AA.3678.01A.01R.0905.07	high	-0.27549	-0.428622	-0.280526	-0.173474	-0.406638	-0.065476	0.487418	0.551877	0.430026	0.629278	0.808706	0.699616
TCGA.D5.6923.01A.11R.A32Z.07	high	-0.0635919	0.327613	-0.121074	-0.0041922	0.326368	-0.0934713	-0.0035539	-0.0555845	-0.0311315	0.204833	-0.453009	0.155423
TCGA.A6.2674.01A.02R.A278.07	high	-0.186666	-0.227744	-0.476055	-0.69709	-0.283826	0.180532	0.412546	0.271256	0.305645	0.329715	0.424107	0.65223
TCGA.A6.4105.01A.02R.1774.07	high	0.0104466	0.0824843	-0.432322	-0.587364	-0.115618	-0.00317831	0.66051	0.494016	0.780991	0.530739	0.874075	0.605367
TCGA.5M.AAT6.01A.11R.A41B.07	high	-0.232462	-0.518152	-0.449322	-0.557661	-0.135767	0.0388996	0.642902	0.377362	0.491486	0.631729	0.244631	0.246511
TCGA.D5.7000.01A.11R.A32Z.07	high	-0.153958	0.153536	-0.191564	0.0123661	0.114445	-0.115514	0.278599	0.276916	0.43932	0.151751	0.217865	0.439978
TCGA.AA.3860.01A.02R.0905.07	high	-0.161165	-0.378721	-0.386775	-0.290329	-0.110427	-0.112109	0.612982	0.571922	0.412749	0.234904	0.592734	0.378222
TCGA.G4.6293.01A.11R.1723.07	high	-0.197452	-0.175727	-0.0575572	0.104098	-0.313213	-0.0677695	0.456917	0.558115	0.647419	0.662645	0.709721	0.570595
TCGA.AD.A5EK.01A.11R.A28H.07	high	-0.0373414	0.171802	-0.096519	0.223305	-0.482973	-0.280343	-0.16134	-0.0957306	-0.0917021	0.0142887	-0.0755966	-0.210381
TCGA.CM.6166.01A.11R.1653.07	high	-0.0964645	0.294506	0.00326579	-0.0244308	-0.0298642	-0.87388	-0.0407745	-0.194489	-0.286995	-0.353495	-0.506563	-0.21668
TCGA.D5.6540.01A.11R.1723.07	high	-0.12082	0.321184	-0.445781	0.462316	-0.271911	0.278232	0.132914	0.191813	0.674552	0.351602	-0.0269988	0.465455
TCGA.F4.6809.01A.11R.1839.07	high	0.0481594	-0.234149	-0.282534	-0.269407	-0.195893	-0.432029	0.224885	0.0679347	-0.161323	-0.0954274	-0.280642	0.332451
TCGA.NH.A50T.01A.11R.A28H.07	high	-0.0512388	0.473346	-0.029868	0.208389	-0.23365	-0.539932	-0.018658	-0.0268895	-0.118664	-0.210455	-0.286298	-0.0289188
TCGA.CK.4947.01B.11R.1653.07	high	-0.30221	0.0754129	-0.0793025	-0.221605	0.111509	-0.275606	0.546508	0.572529	0.469011	0.372405	0.387767	0.764693
TCGA.A6.6140.01A.11R.1774.07	high	-0.438572	0.314917	-0.489808	0.0333024	-0.555606	-0.191961	0.117029	0.194473	0.320865	0.530984	-0.0369174	0.709588
TCGA.CK.5915.01A.11R.1653.07	high	-0.116005	0.583136	-0.158658	0.211451	-0.485924	-0.627583	-0.100797	-0.0401037	-0.0169008	-0.0203488	0.213326	-0.040016
TCGA.D5.6926.01A.11R.1928.07	high	-0.171748	-0.219806	-0.423268	0.104413	-0.101106	0.099006	0.0626459	-0.043334	0.311956	0.311912	-0.246082	0.0811296
TCGA.AA.3685.01A.02R.A32Z.07	high	-0.0984437	-0.443249	-0.337604	-1.00539	0.0844843	0.0310566	0.608301	0.631384	0.294487	0.279874	0.907503	0.493155
TCGA.AA.3663.01A.01R.1723.07	high	-0.110846	0.138556	-0.199283	-0.540368	-0.11637	-0.368385	0.488336	0.324024	0.00689439	0.0220732	0.714355	0.474753
TCGA.T9.A92H.01A.11R.A37K.07	high	-0.162292	0.337074	-0.187762	0.0927107	-0.311747	-0.6851	-0.0764478	-0.100598	-0.107439	0.0650179	0.328734	0.25492
TCGA.A6.5662.01A.01R.1653.07	high	-0.292403	-0.3606	-0.264607	0.00481099	-0.225529	-0.47817	-0.215978	-0.322308	-0.099295	0.155435	-0.48782	-0.290503
TCGA.CA.6718.01A.11R.1839.07	high	-0.149044	0.00784231	-0.480078	-0.312	-0.63669	-0.0498381	0.522758	0.588916	0.868213	0.648299	0.858866	0.448308
TCGA.A6.6651.01A.21R.1839.07	high	-0.09006	-0.703972	-0.240185	-0.347995	-0.101691	-0.257759	0.297521	0.132533	0.020815	-0.0939273	-0.472071	0.0366735
TCGA.A6.5659.01A.01R.A278.07	high	-0.184713	0.231683	-0.468251	-0.459511	-0.273599	-0.667542	0.0161614	-0.108512	-0.211975	-0.114561	-0.345654	0.165172
TCGA.5M.AAT4.01A.11R.A41B.07	high	-0.256818	0.403731	-0.398674	0.279579	-0.574641	-0.6376	-0.312132	-0.29703	-0.268025	-0.121321	-0.363032	-0.288181
TCGA.AD.6889.01A.11R.1928.07	high	-0.221376	0.13986	-0.438551	-0.0390382	-0.638379	0.0273311	0.349758	0.133909	0.474245	0.389656	0.350098	0.446879
TCGA.CM.5344.01A.21R.1723.07	high	-0.174649	-0.462641	-0.197786	0.214434	0.0532087	-0.599831	-0.225462	-0.301497	-0.388442	-0.101293	-0.580468	-0.367395
TCGA.CM.5860.01A.01R.1653.07	high	-0.0704035	-0.400335	-0.0651486	-0.723281	0.126768	-0.298404	0.333528	-0.0491895	-0.209791	-0.264333	0.131528	-0.0682598
TCGA.CM.6674.01A.11R.1839.07	high	-0.179652	-0.507371	-0.421165	-0.266259	0.0478209	-0.16853	0.337641	0.157259	0.249463	0.0373351	-0.182338	0.11513
TCGA.D5.6927.01A.21R.1928.07	high	-0.00291523	-0.0609713	-0.471065	-0.0946838	-0.0625198	0.322911	0.496292	0.352607	0.617762	0.31941	0.411378	0.597093
TCGA.AA.3984.01A.02R.1022.07	high	0.0837991	-0.422156	-0.0616836	-0.619733	-0.262402	0.17734	0.641674	0.562882	0.439887	0.499535	-0.0796782	0.727847
TCGA.D5.5539.01A.01R.1653.07	high	-0.116244	-0.415828	0.00167068	-0.380211	0.0431017	-0.471631	0.184143	0.21506	0.148636	-0.0531131	0.545762	0.506729
TCGA.AD.6548.01A.11R.1839.07	high	-0.032285	0.379746	-0.466581	-0.23286	-0.345354	0.101637	0.502953	0.60847	0.774017	0.563251	0.585676	0.563006
TCGA.AY.6197.01A.11R.1723.07	high	0.138257	0.475855	-0.41253	0.320435	-0.682419	0.031231	0.347341	0.192755	0.614098	0.502218	0.262085	0.548566
TCGA.G4.6299.01A.11R.1774.07	high	-0.291611	0.248168	-0.388241	-0.410263	-0.578184	-0.126076	0.174824	0.0426174	0.537089	0.631659	0.833393	0.10749
TCGA.AA.3552.01A.01R.0821.07	high	-0.439172	-0.736683	-0.230026	-0.255028	0.00840398	0.0632037	0.408274	0.567279	0.320404	0.440892	0.72652	0.551724
TCGA.AZ.4323.01A.21R.1839.07	high	0.030287	-0.822578	-0.298613	-0.249723	-0.332026	0.115357	0.273297	0.516649	0.335977	0.742337	0.0856178	0.251567
TCGA.F4.6805.01A.11R.1839.07	high	-0.0984798	-0.51607	-0.102518	-0.757791	0.037274	-0.0332923	0.328658	0.289902	0.117619	-0.16534	0.136928	0.0437765
TCGA.CM.5864.01A.01R.1653.07	high	-0.31407	-0.391391	0.0266447	-0.413756	-0.368807	-0.345703	0.277519	0.0946646	0.0901951	0.0141348	0.267806	0.036414
TCGA.D5.6929.01A.31R.1928.07	high	-0.204173	-0.43757	-0.313399	-0.536606	-0.105998	-0.111819	-0.0165834	0.0279916	-0.0634399	0.303507	-0.308816	-0.231548
TCGA.AY.A69D.01A.11R.A37K.07	high	-0.0811716	0.205657	-0.117005	0.373981	-0.108324	-0.293028	-0.0685676	0.047247	0.0908593	0.254237	0.536431	0.337022
TCGA.A6.2685.01A.01R.1410.07	high	0.0212121	-0.811453	-0.0907414	-0.693604	0.0118905	-0.0875927	0.164452	0.168506	-0.138047	0.0681876	0.512595	0.0531545
TCGA.D5.6534.01A.21R.1928.07	high	-0.0970471	-0.520402	-0.226491	-0.281807	0.303015	0.0080672	0.552585	0.389297	0.497246	0.798378	0.616937	0.41975
TCGA.DM.A1DA.01A.11R.A155.07	high	-0.264948	0.459105	-0.495835	0.220467	-0.619757	-0.408785	-0.0823864	0.111294	0.210762	0.225725	0.121994	-0.0774384
TCGA.AA.3675.01A.02R.0905.07	high	0.0976917	-0.431603	-0.0498546	-0.0268104	0.201486	0.0689229	0.31491	-0.0359489	0.164339	0.105302	-0.010847	0.481816
TCGA.AD.6965.01A.11R.1928.07	high	-0.169813	0.110668	-0.187109	-0.118737	-0.0386143	-0.381662	-0.194615	0.0522204	0.0931254	0.489017	-0.334817	-0.303585
